# Supplementary material for: Connectivity Map Analysis Indicates PI3K/Akt/mTOR Inhibitors as Potential Anti-Hypoxia Drugs in Neuroblastoma
Source: Cancers (Basel). 2021 Jun 4;13(11):2809. doi: 10.3390/cancers13112809 (PMC8200206; doi:10.3390/cancers13112809)
Supplement: Supplementary file 1 [file cancers-13-02809-s001.zip]

Archive with 3 entries (3 files):
- Supplementary Materials/Table S1.xlsx
- Supplementary Materials/Table S2.xlsx
- Supplementary Materials/Table S3.xlsx
