# Supplementary material for: Connectivity Map Analysis Indicates PI3K/Akt/mTOR Inhibitors as Potential Anti-Hypoxia Drugs in Neuroblastoma
Source: Cancers (Basel). 2021 Jun 4;13(11):2809. doi: 10.3390/cancers13112809 (PMC8200206; doi:10.3390/cancers13112809)
Supplement: Supplementary file 1 [file cancers-13-02809-s001.zip › Supplementary Materials/Table S1.xlsx]

## Sheet: table4
Table S1 – Genes whose modulation was significant in the subset of UF NB-hop patients
Up-regulated in UF NB-hopa			Down-regulated in UF NB-hopb
Gene symbolc	Gene named	CMap validatione	Gene symbolc	Gene named	CMap validatione
ALK	ALK receptor tyrosine kinase	Valid	ARID1A	AT-rich interaction domain 1A	Valid
AURKA	aurora kinase A	Valid	CADM1	cell adhesion molecule 1	Valid
BIRC5	baculoviral IAP repeat containing 5	Valid	CAMTA1	calmodulin binding transcription activator 1	Valid
BRCA1	BRCA1 DNA repair associated	Valid	CCL19	C-C motif chemokine ligand 19	Valid
BRCA2	BRCA2 DNA repair associated	Valid	CCL2	C-C motif chemokine ligand 2	Valid
CDK1	cyclin dependent kinase 1	Valid	CCR7	C-C motif chemokine receptor 7	Valid
CDK2	cyclin dependent kinase 2	Valid	CD226	CD226 molecule	Valid
CHEK1	checkpoint kinase 1	Valid	CD44	CD44 molecule (Indian blood group)	Valid
CHEK2	checkpoint kinase 2	Valid	CD9	CD9 molecule	Valid
ERBB4	erb-b2 receptor tyrosine kinase 4	Valid	CDH1	cadherin 1	Valid
FEN1	flap structure-specific endonuclease 1	Valid	CHD5	chromodomain helicase DNA binding protein 5	Valid
GAPDH	glyceraldehyde-3-phosphate dehydrogenase	Valid	CXCL12	C-X-C motif chemokine ligand 12	Valid
HK2	hexokinase 2	Valid	DNER	delta/notch like EGF repeat containing	Valid but not used in query
LDHA	lactate dehydrogenase A	Valid	EPAS1	endothelial PAS domain protein 1	Valid
LDHB	lactate dehydrogenase B	Valid	ERBB3	erb-b2 receptor tyrosine kinase 3	Valid
LIN28B	lin-28 homolog B	Valid but not used in query	L1CAM	L1 cell adhesion molecule	Valid
LMO3	LIM domain only 3	Valid	MYC	MYC proto-oncogene, bHLH transcription factor	Valid
MYCN	MYCN proto-oncogene, bHLH transcription factor	Valid	NRP1	neuropilin 1	Valid
ODC1	ornithine decarboxylase 1	Valid	NTRK1	neurotrophic receptor tyrosine kinase 1	Valid
PCNA	proliferating cell nuclear antigen	Valid	PTN	pleiotrophin	Valid
PDK1	pyruvate dehydrogenase kinase 1	Valid	SRCIN1	SRC kinase signaling inhibitor 1	Valid but not used in query
PGK1	phosphoglycerate kinase 1	Valid
PKM	pyruvate kinase M1/2	Valid
PLK4	polo like kinase 4	Valid
PROM1	prominin 1	Valid
PVR	PVR cell adhesion molecule	Valid
RAN	RAN, member RAS oncogene family	Valid
RET	ret proto-oncogene	Valid
SLC16A1	solute carrier family 16 member 1	Valid
SLCO4A1	solute carrier organic anion transporter family member 4A1	Valid
TERT	telomerase reverse transcriptase	Valid
TP53	tumor protein p53	Valid
TPX2	TPX2 microtubule nucleation factor	Valid
TWIST1	twist family bHLH transcription factor 1	Valid
a Up-regulated genes in hypoxic\unfavorable NB primary tumors.
b Down-regulated genes in hypoxic\unfavorable NB primary tumors.
c Gene symbols were listed in alphabetic order.
d Name indicates the official name of the gene.
e Valid indicates that the gene symbol is a valid HUGO symbol and a part of BING space and is thus used in the query.
Valid but not used in query indicates that the gene symbol is a valid HUGO symbol but is not part of BING space and is thus not used in the query.
