# Supplementary material for: Connectivity Map Analysis Indicates PI3K/Akt/mTOR Inhibitors as Potential Anti-Hypoxia Drugs in Neuroblastoma
Source: Cancers (Basel). 2021 Jun 4;13(11):2809. doi: 10.3390/cancers13112809 (PMC8200206; doi:10.3390/cancers13112809)
Supplement: Supplementary file 1 [file cancers-13-02809-s001.zip › Supplementary Materials/Table S2.xlsx]

## Sheet: all cmap
Table S2 – Connectivity results between hypoxia-modulated genes in NB tumors and compounds in the CMap reference database
ida	nameb	descriptionc	targetd	belongs_toe	median_tau_scoref	PC3g	VCAPg	A375g	A549g	HA1Eg	HCC515g	HT29g	MCF7g	HEPG2g
BRD-K89687904	PKCbeta-inhibitor	PKC inhibitor	PRKCB		78.42	74.38	96.06	78.42	85.36	-30.93	96.16	83.63	-36.91	-81.39
BRD-K92991072	PAC-1	caspase activator	CASP3		74.82	-85.01	74.82	59.55	90.63	45.05	76.17	0	88.79	93.26
BRD-K54330070	SB-202190	p38 MAPK inhibitor, interleukin inhibitor, stress activated protein kinase inhibitor	MAPK14, AKT1, ALOX5, CHEK1, GSK3B, LCK, MAPK1, MAPK11, MAPK12, MAPK8, PRKCA, ROCK1, RPS6KB1, SGK1	Bromodomain Inhibitor, P38 MAPK inhibitor	74.58	91.78	18.37	97.4	49.32	74.58	0	93.31	-30.81	90.07
BRD-K00313977	BRD-K00313977	APEX inhibitor	APEX1		73.95	38.36	0	73.95	-92.27	93.21	79.77	96.36	-84.73	91.43
BRD-U44618005	WH-4023	src inhibitor	ABL1, LCK, SRC	SRC inhibitor	73.64	-55.85	-36.7	82.69	67.7	98.16	0	99.32	76.26	73.64
BRD-K23875128	RHO-kinase-inhibitor-III[rockout]	ROCK inhibitor	IMPDH2, ROCK1		71.36	36.73	-35.38	21.71	87.61	71.36	74.19	0	95.64	100
BRD-K40892394	AR-C133057XX	nitric oxide synthase inhibitor	NOS2, NOS1		70.72	86.19	83.91	70.72	0	0	99.45	60.67	93.29	0
BRD-K89014967	AS-703026	MEK inhibitor	MAP2K1, MAP2K2	MEK inhibitor	70.12	70.12	73.95	87.06	0	92.77	0	81.69	0	0
BRD-K85242180	beta-CCP	indoleamine 2,3-dioxygenase inhibitor	GABRA1, GABRG2, IDO1		66.2	70.87	85.12	-39.37	25.18	54.71	73.58	-42.98	66.2	93.22
BRD-K65331431	retinyl	vitamin analog			65.92	81.5	0	0	89.15	0	92.02	51.67	80.26	65.92
BRD-K63784565	BRD-K63784565	beta amyloid synthesis inhibitor, topoisomerase inhibitor	TOP1		65.43	NaN	NaN	80.55	8.94	NaN	NaN	-52.43	79.36	65.43
BRD-K19416115	sitagliptin	dipeptidyl peptidase inhibitor, HMGCR inhibitor, insulin secretagogue, tumor necrosis factor expression inhibitor	DPP4, CYP2C8, FASLG, HMGCR, SLC22A8		65.28	84.86	29.01	73.19	65.51	-41.34	0	65.28	72.86	-39.05
BRD-K19525698	ozagrel	thromboxane synthase inhibitor, platelet aggregation inhibitor, selective thromboxane synthetase inhibitor	TBXAS1		65.11	85	72.53	-45.68	31.75	53.21	65.11	74.37	91.02	-53.93
BRD-K36324071	NF-449	purinergic receptor antagonist	P2RX1		63.28	47.66	66.57	-54.91	0	63.28	40.55	66.02	82.42	89.78
BRD-K13356952	methazolamide	carbonic anhydrase inhibitor, insulin sensitizer	CA1, CA2, CA4, CA7, CA12, CA14, INS		62.08	69.53	54.68	0	0	-72.73	81.5	82.95	69.48	NaN
BRD-K33425534	exemestane	aromatase inhibitor	CYP19A1		62.02	-57.76	71.35	96.53	74.49	-30.14	NaN	62.02	48.01	NaN
BRD-K93258693	GW-9662	PPAR receptor antagonist	PPARG, NCOA2, RXRA		61.64	-23.3	28.54	63.09	52.54	94.89	79.17	64.38	61.64	0
BRD-K85133207	HDAC1-selective	HDAC inhibitor			61.49	65.11	NaN	63.03	98.77	18.17	22.11	59.96	0	82.18
BRD-K93095519	SJ-172550	MDM inhibitor	MDM4	MDM inhibitor	60.72	51.21	60.72	73.57	0	72.03	0	64.42	87.27	0
BRD-A68631409	evodiamine	ATPase inhibitor, TRPV agonist	TRPV1		60.53	26.93	67.6	-27.15	-96.21	82.09	60.53	0	97.68	64.87
BRD-K84566043	fenpiverinium	acetylcholine receptor antagonist			60.1	81.6	-31.43	-13.41	60.1	-94.14	NaN	77.44	86.55	NaN
BRD-K41260949	valproic-acid	HDAC inhibitor, ABAT inhibitor, GABA receptor agonist, GABAergic transmission enhancer, voltage-gated sodium channel blocker	ABAT, HDAC1, SCN1A, SCN3A, ACADSB, ALDH5A1, HDAC2, HDAC9, OGDH, SCN10A, SCN11A, SCN1B, SCN2A, SCN2B, SCN3B, SCN4A, SCN4B, SCN5A, SCN7A, SCN8A, SCN9A		59.98	86.95	39.77	75.16	24.82	-8.53	79.54	85.93	59.98	0
BRD-A60197193	amisulpride	dopamine receptor antagonist	DRD2, DRD3, HTR2A, HTR7		58.56	17.15	93.97	61.92	-1.72	55.21	65.67	23.89	88.28	NaN
BRD-A36267905	buphenine	adrenergic receptor agonist	ADRB2	Beta-adrenergic receptor agonist	58.49	19.39	86.52	0	-35.74	0	58.49	86.34	79.1	95.08
BRD-K01638814	rilmenidine	adrenergic receptor agonist, imidazoline receptor agonist	NISCH	Imidazoline ligand	58.38	-41.41	84.1	58.38	91.3	-65.95	31.06	78.06	96.92	0
BRD-A62890442	3-methyl-GABA	GABA aminotransferase activator			58.33	NaN	NaN	58.33	62.61	NaN	NaN	78.33	-42.59	29.83
BRD-K87947369	tozasertib	Aurora kinase inhibitor, Bcr-Abl kinase inhibitor, FLT3 inhibitor, JAK inhibitor, Abl kinase inhibitor, mitotic inhibitor	AURKA, AURKB, ABL1, AURKC, BCR, FLT3, JAK2, DDR2, LCK		57.74	81.13	66.59	-54.8	57.74	78.76	99.82	-76.3	-95.42	-76.69
BRD-A73680854	PT-630	dipeptidyl peptidase inhibitor, fibroblast activation protein inhibitor	DPP4, FAP		57.66	0	66.43	91.21	53.71	52.8	78.66	-16.87	57.66	82.97
BRD-K33396764	alpha-linolenic-acid	omega-3 fatty acid	ELOVL4, FADS1, FADS2, FFAR1, FFAR4, PTGS2, SLC8A1, TRPV1		57.6	75.24	0	0	-20.99	57.6	95.68	0	97.12	80.84
BRD-K15402119	huperzine-a	acetylcholinesterase inhibitor, glutamate receptor antagonist	ACHE		57.49	78.86	40.67	-61.41	-9.02	74.32	83.61	87.48	30.9	NaN
BRD-K84266862	BRL-50481	phosphodiesterase inhibitor	PDE7A, PDE7B		57.44	48.07	-8.38	69.79	57.44	-16.92	72.87	58.74	38.05	73.81
BRD-K81376179	TCS-359	FLT3 inhibitor	FLT3		57.32	0	78.3	85.28	85.81	-78.46	90.22	-33.12	36.33	NaN
BRD-K85013741	auraptene	lipoxygenase inhibitor, monoamine oxidase inhibitor, nitric oxide production inhibitor, nitric oxide synthase expression inhibitor	MAOB		57.21	57.21	30.81	77.65	87.62	-20.29	41.84	75.92	-31.23	72.77
BRD-K89237706	noscapine	bradykinin receptor antagonist, tubulin polymerization inhibitor, apoptosis stimulant, microtubule inhibitor, tubulin inhibitor	BDKRB2, SIGMAR1		56.99	51.59	68.87	-73.36	62.39	-33.66	23.29	71.58	85.46	NaN
BRD-K13819402	desoxypeganine	acetylcholinesterase inhibitor, monoamine oxidase inhibitor	ACHE, MAOA		56.45	56.45	66.22	0	-26.98	76.53	97.67	-31.2	72.2	42.33
BRD-K28470988	L-690330	inositol monophophatase inhibitor	IMPA1		56.29	50.91	76.46	62.8	67.1	-24.8	0	38.87	93.62	56.29
BRD-K07872006	BRD-K07872006	lipoxygenase inhibitor			55.88	94.43	51.7	62.49	85.12	0	39.49	0	68.99	55.88
BRD-K04010869	prostaglandin-a1	HSP inducer, NFKB pathway inhibitor			55.84	97.74	27.14	66.64	65.43	75.22	55.84	-4.96	-7.91	-18.77
BRD-K61192372	capecitabine	dihydropyrimidine dehydrogenase inhibitor, DNA synthesis inhibitor, pyrimidine antagonist, RNA synthesis inhibitor, thymidylate synthase inhibitor	TYMS, DPYD	Thymidylate synthase inhibitor	55.41	20.08	27.62	52.1	55.41	59.8	63.62	-12.43	57.41	77.77
BRD-A60070924	alpha-estradiol	estrogen receptor agonist	ESR1, ESR2, NR1I2, CYP2B6, CYP2C19, CYP2C8, CYP2E1, CYP3A5, CYP3A7, GPER1, KCNMA1		55.36	82.26	NaN	40.13	98.41	0	-18.51	50.89	60.41	59.84
BRD-K67844266	MLN-4924	nedd activating enzyme inhibitor	NAE1, UBA3		54.75	0	85.09	41.28	93.17	-87	90.12	-30.59	54.75	99.75
BRD-A28746609	paclitaxel	tubulin inhibitor, microtubule stabilizing agent, microtubule stimulant, P glycoprotein inhibitor, taxane	TUBB, NR1I2, ABCB1, BCL2, CYP2C8, MAP2, MAP4, MAPT, TLR4, TUBB1	Tubulin inhibitor	54.06	-82.41	91.03	62.74	-99.83	98.98	54.06	92.88	-84.48	0
BRD-A67438293	treprostinil	prostacyclin analog	PTGIR, CYP2C8, P2RY12, PPARD, PTGDR, PTGER1, PTGER2, PTGER3, PTGER4		51.6	52.22	50.98	-37.36	72.99	-62.81	94.72	0	59.36	NaN
BRD-K70693222	BRD-K70693222	CLK inhibitor, dual specificity tyrosine-(Y)-phosphorylation regulated kinase inhibitor	CLK1, CLK4, DYRK1A		51.57	51.7	-19.53	-77.28	0	70.54	-28.25	83.23	51.57	64.98
BRD-K74236984	UNC-0321	histone lyinse methyltransferase inhibitor, histone lysine methyltransferase inhibitor	EHMT2		51.43	73.28	0	-92.13	65.68	-56.41	51.43	63.45	32.69	99.7
BRD-K10098805	rhapontin	apoptosis inducer			50.87	8.63	-80.19	62.15	95.48	-95.2	57.9	74.1	43.84	NaN
BRD-K62206109	VUF-5681	histamine receptor antagonist	HRH3		50.54	0	50.54	-67.07	51.59	-58.76	-46.33	62.97	57.56	99.66
BRD-K05658747	raltegravir	HIV integrase inhibitor			50.47	50.47	14.19	0	27.32	71.25	0	68.81	96.73	59.88
BRD-K43164539	cholic-acid	ferrochelatase inhibitor, unidentified pharmacological activity	CES1, FECH, PLA2G1B, ADH1C, COX4I1, COX5A, COX5B, COX6A2, COX6B1, COX6C, COX7A1, COX7B, COX7C, COX8A, ESRRG, FABP6, GPBAR1, MT-CO1, MT-CO2, MT-CO3	Bile acid	50.39	72.29	47.55	0	53.39	0	0	71.88	50.39	90.21
BRD-K70241288	L-692585	growth hormone releasing peptide ligand agonist, growth hormone secretagogue	GH1, GHSR		50.38	50.38	-66.79	69.12	82.77	-58.8	94.07	-78.88	-22.13	84.88
BRD-K04414442	SB-222200	tachykinin antagonist	TACR3		50.18	-12.09	27.24	-22.84	61.68	72.75	50.18	61.3	-25.58	81.09
BRD-K21520694	sulfacetamide	antibiotic			49.8	95.9	41.07	86.99	0	0	28.64	82.49	58.52	NaN
BRD-K68341547	W-9	calmodulin antagonist	CALM2	Calmodulin antagonist	49.18	85.62	57.97	0	-80.83	49.18	9.33	61.78	92.9	0
BRD-A24543851	nornicotine	acetylcholine receptor agonist			48.74	52.11	-24.17	58.38	48.74	-66	NaN	0	61.8	NaN
BRD-K61097567	SB-218795	tachykinin antagonist	TACR3		48.02	69.93	58.92	48.02	0	-12.65	84.73	0	48.89	0
BRD-K08619838	tremorine	acetylcholine receptor agonist			47.79	62.14	58.95	-38.33	0	0	47.79	-21.73	64.33	82.28
BRD-K16554956	PTB1	AMPK activator, tyrosine phosphatase inhibitor	PTPN1		47.7	0	78.65	61.42	0	-32.98	-52.71	47.7	85.12	96.31
BRD-K48923948	BMS-641988	androgen receptor antagonist	AR		47.62	27.4	0	75.39	27.04	82.71	47.62	85.8	58.34	0
BRD-K31699485	DMEOB	glutamate receptor modulator			47.54	47.54	75.12	54.66	52.66	-19.49	0	72.83	43.56	30.71
BRD-K64245000	GW-4064	FXR agonist	NR1H4		47.39	47.39	52.19	84.43	-53.54	50.25	-93.28	-1.87	69.28	-38.78
BRD-K46056750	AZD-7762	CHK inhibitor	CHEK1, CHEK2		47.34	-48.03	47.34	94.48	-66.26	63.24	86.32	93.39	14.85	34.98
BRD-K18905250	ST-91	adrenergic receptor agonist			47.34	34.54	66.69	47.34	-14.15	54.32	-47.2	62.69	27.12	76.92
BRD-K48427617	U-0124	MEK inhibitor			47.03	54.14	18.48	52.97	72.93	-29.53	0	41.09	92.9	NaN
BRD-K26373640	IKK-2-inhibitor	IKK inhibitor, syk inhibitor	IKBKB		46.67	46.67	57.15	0	21.7	0	79.57	61.53	65.52	-76.17
BRD-A67373739	AICA-ribonucleotide	adenosine release stimulant, AMPK stimulant	ATIC, PRKAA1		46.42	0	99.37	-13.34	64.34	-30.18	46.42	46.52	80.94	0
BRD-A46186775	hydrocortisone	corticosteroid agonist, glucocorticoid receptor agonist, immunosuppressant, interleukin receptor antagonist	ANXA1, NOS2, NR3C1, NR3C2	Glucocorticoid receptor agonist	46.29	15.22	84.83	74.18	0	25.86	95.28	36.66	55.92	NaN
BRD-K61217870	n-(3-acetamidophenyl)-3-chlorobenzamide	glutamate receptor inhibitor	GRM5		46.16	43.53	62.21	24.32	85	94.21	46.16	0	75.69	10.92
BRD-A02759312	betaxolol	adrenergic receptor antagonist	ADRB1, ADRB2		45.97	-13.08	57.06	0	1.41	97.7	34.54	92.63	45.97	57.05
BRD-K54331210	BRD-K54331210	alkaline phosphatase inhibitor	ALPL		45.92	45.92	95.17	83.94	73.77	-69.11	-96.8	0	-34.47	46.15
BRD-K82484965	carmoxirole	dopamine receptor agonist	DRD2		45.87	15.65	6.38	0	97.79	48.68	53.83	45.87	0	80.29
BRD-A83081521	finasteride	5 alpha reductase inhibitor, androgen receptor antagonist, steroid 5alpha-reductase inhibitor	SRD5A2, SRD5A1, AKR1D1, AR		45.72	56.52	0	0	0	45.72	94.48	0	63.9	58.94
BRD-K06080977	eicosatetraynoic-acid	cyclooxygenase inhibitor, lipoxygenase inhibitor	ALOX12, PPARA, PPARG, PTGS1		45.28	-61.4	45.28	0	69.18	0	45.77	85.47	81.1	0
BRD-K07325606	hispidin	beta secretase inhibitor, cyclooxygenase inhibitor, HIV integrase inhibitor, PKC inhibitor, prolyl endopeptidase inhibitor, xanthine oxidase inhibitor	PREP, PRKCB, PTGS2, XDH		45.13	-17.92	0	45.13	86.26	66.11	72.75	69.51	-22.05	44.99
BRD-K71731651	PNU-120596	acetylcholine receptor modulator, acetylcholine receptor positive allosteric modulator	CHRNA7		44.79	0	44.55	-29.37	0	44.79	63.37	58.58	45.9	93.46
BRD-K55703048	latrepirdine	glutamate receptor antagonist, histamine receptor antagonist, serotonin receptor antagonist	HTR6, GRIN2B, HRH1		44.51	-42.9	56.51	32.52	98.42	NaN	72.15	0	84.29	-56.17
BRD-K51223576	AG-99	tyrosine kinase inhibitor	EGFR		44.47	32.92	74.03	-70.81	58.26	56.02	0	14.42	85.72	NaN
BRD-K07117950	imperatorin	acetylcholinesterase inhibitor, nitric oxide production inhibitor, Sodium Channel Blockers	ACHE, HTR7		44.42	-45.1	55.01	84.64	-28.92	99.07	44.42	0	47.98	-75.69
BRD-A53131506	epitestosterone	inactive testosterone analog	AKR1C1, AKR1C2, AR		44.37	68.06	0	48.92	-28.46	0	44.37	63.5	52.31	0
BRD-A01787639	naftopidil	adrenergic receptor antagonist, calcium channel antagonist	ADRA1A, ADRA1D		43.98	-77.84	43.98	63.68	22.69	35.14	NaN	45.47	78.15	NaN
BRD-K71799949	carbamazepine	potassium channel modulator, Sodium Channel Blockers, sodium channel blocker, voltage-gated sodium channel blocker	ABCB1, CYP1A2, CYP3A4, SCN1A, SCN3A, SCN5A		43.55	4.1	43.55	77.07	51.35	83.25	0	-4.14	52.5	-17.96
BRD-K05395900	nicotine	acetylcholine receptor agonist	CHRNA10, CHRNA9, AOX1, CHAT, CHRNA2, CHRNA3, CHRNA4, CHRNA5, CHRNA6, CHRNA7, CHRNB2, CHRNB3, CHRNB4, CYP19A1, CYP2B6, TBXAS1, TRPA1		43.38	80.83	4.57	88.87	38.44	48.31	0	62.17	12.95	NaN
BRD-A75552914	isoxicam	cyclooxygenase inhibitor	PTGS1, PTGS2		43.23	16.73	88.07	43.84	-51.22	66.6	90.63	30.2	43.23	-15.82
BRD-K39915878	loxapine	dopamine receptor antagonist, serotonin receptor antagonist, dopamine receptor ligand	DRD2, DRD3, DRD4, DRD1, HRH1, HTR2A, HTR2C, HTR6, ADRA1A, ADRA1B, ADRA2A, ADRA2B, ADRA2C, ADRB1, CHRM1, CHRM2, CHRM3, CHRM4, CHRM5, DRD5, HRH2, HRH4, HTR1A, HTR1B, HTR1D, HTR1E, HTR3A, HTR5A, HTR7, SLC6A2, SLC6A3, SLC6A4		42.84	81.56	7.58	0	-10.08	59.66	43.44	0	42.84	82.96
BRD-K57886322	fluocinonide	corticosteroid agonist, corticosteroid hormone receptor agonist	NR3C1, SERPINA6, SMO	Glucocorticoid receptor agonist	42.42	31.32	53.53	87.24	84.89	0	0	78.28	0	NaN
BRD-K54790157	trioxsalen	DNA synthesis inhibitor			42.34	42.34	53.44	61.32	0	47.36	-49.65	80.32	-3.64	0
BRD-A62182663	YK-4279	apoptosis stimulant, binding of RNA helicase A to the transcription factor EWS-FLI1 inhibitor, EWS-FLI1 inhibitor	DHX9, EWSR1, FLI1		42.27	-43.82	98.98	0	-54.25	86.33	79.58	42.27	0	82.36
BRD-K66766661	17-beta-estradiol	estrogen receptor agonist	ESR1	Estrogen receptor agonist	42.27	43.68	NaN	0	0	-65.66	51.79	60.39	42.27	NaN
BRD-A61899133	catechin	beta secretase inhibitor, fatty acid synthase inhibitor, free radical scavenger, immunostimulant, LDL antioxidants, quorum sensing signaling modulator, reducing agent, sodium channel blocker	BACE1, CA1, CA12, CA14, CA2, CA4, CA6, CA9, FASN, PTGS1, SCN5A		42.07	35.03	49.11	NaN	NaN	0	70.23	NaN	NaN	NaN
BRD-K55991774	BAS-09104376	HIV integrase inhibitor			42.06	42.95	41.46	0	63.75	42.06	42.2	48.07	39.84	-35.68
BRD-K52662033	lidocaine	histamine receptor agonist, voltage-gated sodium channel modulator	SCN5A, EGFR, SCN10A, SCN9A		42.06	0	75.5	67.47	-35.29	-16.31	84.15	49.43	42.06	-58.79
BRD-K08109516	L-701324	glutamate receptor antagonist	GRIN1, GRIN2A, GRIN2B, GRIN2C, GRIN2D		41.99	59.46	75.01	41.99	0	39.56	-12.06	76.62	42.93	12.5
BRD-A42346008	metanephrine	epinephrine metabolite, levels are diagnostic for the neoplasm pheochromocytoma			41.94	92.2	55.36	71.74	28.52	0	0	-24.79	63.02	NaN
BRD-K56596464	QX-314	sodium channel blocker	MAPK14, TGFBR1		41.9	82.43	0	53.57	41.9	26.11	62.64	0	-15.47	74.78
BRD-K59650319	YM-298198	glutamate receptor antagonist	GRM1		41.9	67.18	90.93	0	41.9	-23.51	62.25	0	0	70.34
BRD-K47328134	lysylphenylalanyl-tyrosine	heparin activation inhibitor			41.39	-23.06	29.9	NaN	NaN	60.62	52.88	NaN	NaN	NaN
BRD-K97951054	BRD-K97951054	Aurora kinase inhibitor, Pim kinase inhibitor, VEGFR inhibitor	AURKB, KDR, PIM1		40.94	50.86	33.79	95.13	-15.25	48.09	72.51	-65.85	-13.75	NaN
BRD-A44008656	doxylamine	histamine receptor antagonist	HRH1, CHRM1		40.88	82.12	90.48	80.54	-26.89	40.88	0	36.83	5.98	58.12
BRD-K19894101	MST-312	telomerase inhibitor	TERT		40.71	-69.14	98.07	-29.26	78.36	34.71	79.56	73.25	40.71	0
BRD-A81541225	oligomycin-a	ATP synthase inhibitor, ATPase inhibitor	ATP5A1		40.68	47.48	99.63	-68.6	-84.25	-41.38	40.68	52.33	98.98	-98.89
BRD-K74430258	1,2-dichlorobenzene	hepatotoxicant that induces oxidative stress and inflammatory response			40.66	92.89	66.7	-36.1	-34.18	40.66	72.85	63.96	0	-55.26
BRD-K99107520	felbamate	carbonic anhydrase inhibitor, GABA receptor modulator, glutamate receptor blocker	GRIN2A, GRIN2B, GRIN3A		40.47	9.3	40.47	43.45	35.01	-28.67	67.81	28.93	58.5	98.72
BRD-K57926513	tyrphostin-AG-1295	FLT3 inhibitor, PDGFR tyrosine kinase receptor inhibitor	FLT3, KDR, PDGFRA, PDGFRB		40.4	88.36	22.59	0	52.21	40.4	87.65	35.93	78.88	0
BRD-K85518562	cilastatin	dehydropeptidase inhibitor	DPEP1		40.38	41.3	40.38	67.08	-97.88	-75.42	NaN	0	83.14	NaN
BRD-A96897502	U-74389F	lipid peroxidase inhibitor			40.3	88.06	55.58	67.65	0	0	40.3	-61.31	-26.63	66.46
BRD-K81209512	AG-494	epidermal growth factor receptor (EGFR) inhibitor, tyrosine kinase inhibitor	EGFR		40.24	63.41	-36.77	0	43.23	40.24	72.55	-41.04	73.66	-60.84
BRD-K21450440	benzthiazide	carbonic anhydrase inhibitor	CA2, CA1, CA12, CA4, CA9, SLC12A3		39.79	12.05	64.19	71.03	-62.69	39.79	53.38	0	-29	59.28
BRD-K09859624	methantheline	acetylcholine receptor antagonist	CHRM1, HRH2		39.53	87.58	40.35	40.31	37.27	28.65	27.9	39.53	15.34	56.18
BRD-A58955223	sulforaphane	anticancer agent, aryl hydrocarbon receptor antagonist, nuclear factor erythroid derived, like (NRF2) activator	NFE2L2		39.53	40.82	86.6	39.53	48.25	0	0	-30.15	47.36	7.92
BRD-A97104540	fenoterol	adrenergic receptor agonist	ADRB2, ADRB1, ADRB3	Beta-adrenergic receptor agonist	39.4	75.33	63.58	98	0	39.4	-39.28	60.95	0	22.01
BRD-K23922020	arecaidine	acetylcholine receptor agonist	CHRM1, CHRM2, CHRM3, CHRM4		39.32	-81.95	52.84	96.3	0	-95.33	-86.05	43.85	55.72	39.32
BRD-A36707673	hydroxycholesterol	LXR agonist, ABC transporter expression enhancer, alpha secretase activator, beta secretase inhibitor, glutamate receptor modulator	ABCA1, NR1H2, NR1H3		39.04	44.6	32.22	80.54	57.12	-33.31	-45.13	51.14	39.04	0
BRD-K83322645	L-693403	sigma receptor antagonist, sigma receptor ligand	DRD2, SIGMAR1		38.54	69.63	38.54	-20.76	19.03	77.85	-76.69	0	48.73	89.43
BRD-A43974499	reboxetine	adrenergic receptor antagonist, adrenergic transmitter uptake inhibitor, norepinephrine reputake inhibitor, norepinephrine transporter inhibitor	SLC6A2		38.44	38.44	0	0	-25.5	53.32	13.93	49.93	64.83	57.96
BRD-K28075147	biochanin-a	estrogen receptor agonist			38.29	38.29	95.56	56.92	0	-18.33	98.88	-87.72	48.63	0
BRD-K57954781	BRD-K57954781	apoptosis stimulant, DNA inhibitor			38.16	0	38.16	94.44	57.07	-77.08	NaN	97.29	29.24	NaN
BRD-K06024458	n-arachidonyl-GABA	arachidonyl amino acid that inhibits pain			38.05	12.5	-47.34	-31.83	54.67	38.05	-56.98	78.17	92.35	92.74
BRD-A83859836	tropisetron	serotonin receptor antagonist, polarization inhibitor, sodium channel blocker	HTR3A, GLRA1, GLRA2, GLRB, HTR4		37.6	38.53	37.6	0	29.57	66.36	90.86	-31.25	13.99	42.98
BRD-K79131256	albendazole	tubulin inhibitor, acetylcholinesterase inhibitor, microtubule inhibitor	CYP1A2, CYP2J2, TUBA1A, TUBB, TUBB4B	Tubulin inhibitor	37.55	95.98	99.58	74.72	4.42	44.62	37.55	27.59	-84.73	34.85
BRD-K22631935	neurodazine	neurogenesis of non-pluripotent C2C12 myoblast inducer			37.46	8.78	60.74	37.46	63.69	0	0	53.92	-99.38	58.36
BRD-K32311154	nifekalant	potassium channel antagonist, potassium channel blocker			37.37	10.23	83.48	-8.42	0	37.37	NaN	56.45	37.93	NaN
BRD-A57457122	VU-0400071-3	glutamate receptor modulator	GRM4		37.17	0	79.74	91.46	-10.31	0	0	53.81	41.95	37.17
BRD-K61951118	FG-7142	GABA benzodiazepine site receptor inverse agonist			37.05	65.2	0	72.39	83.86	43.07	0	24.19	31.02	NaN
BRD-A82329351	cycloheximide	glycogen synthase kinase inhibitor, protein synthesis inhibitor	GSK3B, RPL3		36.8	-70.77	48.24	36.8	96.63	-62.33	-29.98	47.05	-18.59	76.99
BRD-K28667196	fillalbin	increases arterial blood pressure			36.51	0	-29.64	36.51	16.44	45.99	30.93	67.1	44.77	88.06
BRD-K47943470	tyrphostin-51	EGFR inhibitor			36.36	-44.81	-16.54	0	65.29	84.36	60.24	36.36	-4.73	56.11
BRD-A51393488	noscapine	bradykinin receptor antagonist, tubulin polymerization inhibitor, apoptosis stimulant, microtubule inhibitor, tubulin inhibitor	BDKRB2, SIGMAR1		36.16	40.73	25.16	0	38.31	36.16	-29.18	69.78	11.73	86.95
BRD-K71823332	epothilone-a	microtubule stabilizing agent			35.98	35.98	60.07	0	42.42	0	0	72.84	-51.21	58.8
BRD-K30570479	VU-0400195-3	glutamate receptor modulator	GRM4		35.97	42.74	59.71	-49.08	35.97	0	68.53	0	0	86.5
BRD-A68039575	liquiritigenin	aromatase inhibitor	CYP19A1		35.88	-42.74	32.53	98.54	91.98	0	95.04	39.23	-41.17	NaN
BRD-K23623876	decafluorobutane	ultrasound contrast agent	GRM5		35.87	54.76	35.87	0	0	56.93	24.75	88.89	70.68	0
BRD-A24429032	HEAT	adrenergic receptor antagonist	ADRA1A		35.44	0	0	0	58.26	45.01	93.01	92.97	35.44	-63.97
BRD-K62736196	guanabenz	adrenergic receptor agonist	ADRA2A, ADRA2B, ADRA2C		35.42	94.37	53.69	-59.45	-52.49	35.42	49.05	45.04	6.86	34.4
BRD-K67174588	toremifene	selective estrogen receptor modulator (SERM), estrogen receptor antagonist	ESR1, CYP3A5	Estrogen receptor antagonist	35.2	76.02	NaN	16.41	49.29	46.78	58.56	-13.24	0	23.62
BRD-K84085265	CG-930	JNK inhibitor	MAPK8		35.08	55.58	12.67	0	35.08	98.83	0	84.19	-11.15	79.05
BRD-A72703248	SKF-96365	calcium channel blocker, cytochrome P450 inhibitor	CYP3A4, TRPC1, PKD2, TRPC3, TRPC4, TRPC5, TRPV2		34.92	-75.07	92.82	87.14	-99.25	34.92	49.21	41.74	-98.3	-22.51
BRD-K18678457	ZD-7288	HCN (hyperpolarization activated cyclic nucleotide gated) channel blocker, HCN channel antagonist, potassium channel antagonist, sodium channel blocker	HCN1, HCN2, HCN3, HCN4		34.61	61.77	17.39	88.21	35.55	-21.48	-30.01	83.36	-46.17	34.61
BRD-K34508425	KUC103898N	G protein coupled receptor			34.6	0	27.37	78.33	66.9	0	34.6	82.44	-98.77	39.24
BRD-A41304429	practolol	adrenergic receptor antagonist	ADRB1		34.31	-13.12	99.06	84.04	-58.48	-53.04	39.98	34.31	22.39	59.03
BRD-K31534764	fluvoxamine	selective serotonin reuptake inhibitor (SSRI), serotonin reuptake inhibitor, serotonin uptake inhibitor	SLC6A4, CYP2C19		34.08	80.86	66.73	34.08	51.4	-47.31	NaN	0	-80.65	NaN
BRD-A54029483	IRL-2500	endothelin receptor antagonist	EDNRB		34.02	92	34.02	39.38	31.22	41.26	97.55	-93.09	-59.69	0
BRD-K51557114	BRD-K51557114	GlyT-2 inhibitor	GPR18, LPAR5, SLC6A5		33.83	-29.3	36.26	31.41	95.21	0	0	59.25	90.01	NaN
BRD-K50384076	7,4'-dihydroxyflavone	opioid receptor antagonist	CYP19A1		33.79	NaN	NaN	83.98	33.79	NaN	NaN	34.12	-15.1	27.6
BRD-K18757346	U-46619	thromboxane receptor agonist	PTGDR, PTGDR2, PTGER1, PTGER2, PTGER3, PTGER4, PTGFR, PTGIR, TBXA2R		33.54	79.94	46.59	85.19	24.55	-91.18	-25.94	33.54	36.63	0
BRD-K16444452	ibudilast	phosphodiesterase inhibitor, leukotriene receptor antagonist, toll-like receptor antagonist, macrophage migration inhibiting factor inhibitor, macrophage migration inhibiting factor modulator, mediator release inhibitor, nitric oxide synthase inhibitor	PDE4A, PDE4B, PDE4C, MIF, PDE10A, PDE3A, PDE4D, TLR4, CYSLTR1, IL1B, IL6, PDE11A, PDE5A		33.53	-62.17	53.12	91.52	0	96.41	-52.7	47.84	-38.77	33.53
BRD-K95899059	LY-344864	serotonin receptor agonist	HTR1F, HTR1A, HTR1B, HTR1D, HTR1E, HTR2A, HTR2B, HTR2C, HTR7		33.27	0	30.21	55.89	-17.88	36.33	69.15	-23.7	61.75	NaN
BRD-K72166146	dihydroergotamine	serotonin receptor agonist, adrenergic receptor partial agonist, dopamine receptor agonist	HTR1D, HTR1B, ADRA2A, DRD2, HTR1E, HTR1F, HTR2B, HTR7		33.2	-32.92	88.59	55.23	-11.9	81.86	0	5.85	65.5	33.2
BRD-K93461745	buspirone	serotonin receptor agonist, serotonin receptor partial agonist	HTR1A, DRD2		33.12	33.12	25.15	60.61	37.97	-26.86	75.37	75.62	22.12	-27.37
BRD-K65814004	diphenyleneiodonium	nitric oxide synthase inhibitor, aldehyde dehydrogenase inhibitor, cytochrome P450 inhibitor, NADPH oxidase inhibitor, xanthine oxidase inhibitor	ALDH1A2, ALDH2, ALDH5A1, ALDH7A1, NOX3, XDH		32.74	35.6	95.09	32.74	0	99.94	53.78	0	-92.42	-67.79
BRD-K53570330	carbofuran	cholinesterase inhibitor			32.6	-20.35	67.77	0	32.6	-47.49	51.55	72.57	0	35.22
BRD-A50454580	PD-0325901	MEK inhibitor, MAP kinase inhibitor, protein kinase inhibitor	MAP2K1, MAP2K2		32.38	77.89	-57.18	92.09	0	0	97.76	87.91	32.38	0
BRD-A92826379	lupanine	ATP channel blocker, insulin secretagogue, Sodium Channel Blockers, sodium channel blocker	INS	Sodium channel blocker	32.28	54.39	32.28	63.13	-19.15	0	-24.06	72.54	27.18	46.19
BRD-K86873305	piperacillin	cell wall synthesis inhibitor			32.26	0	0	74.65	65.2	0	98.6	64.53	-59.71	NaN
BRD-K00317371	RITA	MDM inhibitor, thioredoxin reductase inhibitor	MDM2, TXNRD1, TXNRD2	MDM inhibitor	32.23	20.41	32.23	-9.21	47.36	-62.59	46.79	94.6	-48.32	44.05
BRD-A48809242	IB-MECA	adenosine receptor agonist, granulocyte colony stimulating factor agonist	ADORA3, ADORA1, ADORA2A, ADORA2B	Adenosine receptor agonist	32.17	25.25	46.63	99.75	-94.48	39.1	0	74.45	-20.82	NaN
BRD-K02715688	hydrastine	GABA receptor antagonist			32.17	57.21	44.98	-38.86	-63.5	-39.09	33.47	32.17	15.82	45.09
BRD-A87125127	3-matida	glutamate receptor antagonist	GRM1		32.12	NaN	NaN	-69.4	23.75	NaN	NaN	40.98	66.15	32.12
BRD-K05104363	PD-184352	MEK inhibitor, MAP kinase inhibitor	MAP2K1, MAP2K2, MAP3K1, MAP3K2	MEK inhibitor	32.06	-62.21	-16.8	55.61	15.73	32.06	61.74	43.7	76.28	0
BRD-K90553655	testosterone	androgen receptor (AR) agonist, androgen receptor agonist, testosterone receptor agonist	AR, CYP19A1, CYP2C19, CYP2C8, CYP3A5		32.03	34.97	0	43.6	32.03	-48.52	83.87	60.88	0	-49.29
BRD-K32107296	temozolomide	DNA alkylating drug, DNA damage inducer, DNA inhibitor, topoisomerase inhibitor	TOP2A		31.89	25.16	63.36	-17.54	25.07	10.11	57.45	33.7	31.89	89.92
BRD-A10188456	dexamethasone	glucocorticoid receptor agonist, corticosteroid agonist, immunosuppressant	ANXA1, CYP3A4, CYP3A5, NOS2, NR0B1, NR3C1, NR3C2		31.83	82.71	98.39	0	0	51.28	0	9.33	31.83	65.1
BRD-A25576662	streptozotocin	DNA alkylating drug	SLC2A2		31.68	0	33.2	0	-80.74	77.48	94.71	79.27	30.15	NaN
BRD-K33572481	taurodeoxycholic-acid	bile acid		Bile acid	31.63	31.63	76.01	-63.97	81.48	0	84.9	0	-12.06	63.92
BRD-K50720187	flupirtine	glutamate receptor antagonist, apoptosis inhibitor, opioid receptor agonist, potassium channel agonist	KCNQ2, ADRA2A, KCNQ1, KCNQ3		31.52	-51.28	39.89	0	78.02	52.85	86.54	0	-32.05	31.52
BRD-A64227845	SKF-77434	dopamine receptor agonist, dopamine receptor partial agonist	DRD1		31.37	66.06	-20.39	0	-65.69	-58.91	31.37	35.45	55.84	99.1
BRD-K04170657	psoromic-acid	Rab-Prenylation Inhibitor			31.3	34.88	-16.68	NaN	NaN	27.71	62.5	NaN	NaN	NaN
BRD-A91699651	chloroquine	antimalarial agent	CYP2C8, GSTA2, MRGPRX1, TLR9, TNF		31.28	0	33.83	-1.86	38.7	73.68	24.98	51.93	12.25	31.28
BRD-A08877921	cephalotaxine	protein synthesis inhibitor			31.24	32.63	46.19	NaN	NaN	-20.71	29.85	NaN	NaN	NaN
BRD-K16233984	eriochrome-black-t	azo dye used in titrations to detect metal ions			30.91	30.91	85.41	-49.01	17.39	-25.41	9.37	75.47	32.68	91.41
BRD-K49456190	prima-1-met	thioredoxin inhibitor, TP53 activator	TP53		30.86	0	39.91	30.86	0	41.72	0	0	67.63	46.88
BRD-A35108200	dexamethasone	glucocorticoid receptor agonist, corticosteroid agonist, immunosuppressant	ANXA1, CYP3A4, CYP3A5, NOS2, NR0B1, NR3C1, NR3C2	Glucocorticoid receptor agonist	30.82	30.82	37.87	14.21	0	33.13	25.1	99.39	42.9	26.37
BRD-K27351809	nomegestrol	progesterone receptor agonist	PGR	Progesterone receptor agonist	30.73	-44.97	-47.29	0	46.24	30.73	0	88.43	94.12	54.21
BRD-K86727142	embelin	HCV inhibitor, XIAP inhibitor	XIAP		30.72	54.06	-24.85	-90.81	35.91	30.72	38.17	0	0	77.78
BRD-K31054881	BMY-7378	serotonin receptor antagonist, adrenergic receptor antagonist	HTR1A, ADRA1D, ADRA1A, ADRA1B		30.62	30.62	-54.99	0	0	39.26	42	38.69	-27.12	60.08
BRD-A30815329	felodipine	calcium channel blocker, L-type calcium channel blocker	CACNA1C, CACNA1D, CACNA1H, CACNA1S, CACNA2D1, CACNA2D2, CACNB2, CALM1, CFTR, NR3C2, PDE1A, PDE1B, TNNC1, TNNC2		30.54	18.98	78.48	-29.44	48.51	48.89	37.93	-11.02	30.54	-56.08
BRD-K18910433	estradiol	estrogen receptor agonist	ESR1, ESR2, NR1I2, CYP2B6, CYP2C19, CYP2C8, CYP2E1, CYP3A5, CYP3A7, GPER1, KCNMA1		30.31	0	0	40.44	7.21	0	30.31	39.01	84.86	36.47
BRD-A87606379	nadolol	adrenergic receptor antagonist	ADRB1, ADRB2, ADRB3		30.21	59.51	51.56	0	30.21	-38.71	88.64	0	71.75	-12.64
BRD-K83963101	MLN-8054	Aurora kinase inhibitor, mitotic inhibitor, protein kinase inhibitor	AURKA		30.14	99.69	30.14	47.39	63.16	0	0	92.92	-25.05	0
BRD-K91301684	noscapine	bradykinin receptor antagonist, tubulin polymerization inhibitor, apoptosis stimulant, microtubule inhibitor, tubulin inhibitor	BDKRB2, SIGMAR1		30.13	30.13	62.36	-40.28	94.79	47.44	80.03	0	0	-57.17
BRD-K20482099	rutin	aldose reductase inhibitor, antioxidant, capillary stabilizing agent, nitric oxide scavenger, prolyl 4-hydroxylase inhibitor	AKR1C3, AKR1B1, F10		29.86	39.72	-37.72	29.86	90.85	-42.07	8.06	75.47	0	66.02
BRD-A14574269	UB-165	acetylcholine receptor agonist	CHRNA3, CHRNA4, CHRNB2		29.84	-27.77	29.86	0	29.84	-52.27	75.78	57.92	-11.22	88.04
BRD-K59256312	gabexate	serine protease inhibitor, AP inhibitor, NFkB pathway inhibitor, peptidase inhibitor, protease inhibitor	PRSS1, TPSAB1		29.8	42.69	35.62	-24.74	71.28	-25.02	56.76	29.8	-57.31	-47.07
BRD-K01507359	rifampicin	DNA directed RNA polymerase inhibitor, enzyme inducer	NR1I2, ABCB1, CYP2B6, CYP2C19, CYP2C8, CYP3A4, CYP3A5, SLCO1A2, SLCO1B1, SLCO1B3		29.53	63.86	30.54	-94.58	94.11	29.53	23.41	23.83	-21.51	91.19
BRD-K53665955	MK-5108	Aurora kinase inhibitor	AURKA, AURKB, AURKC	Aurora kinase inhibitor	29.5	67.99	NaN	91.15	0	72.81	41.27	17.73	-24.32	-12.76
BRD-A85280935	quinpirole	dopamine receptor agonist	DRD2, DRD3, DRD4, DRD1, HTR1A, HTR2A, HTR2B, HTR2C		29.4	-37.03	98.75	73.25	23.64	55.41	-71.33	0	35.16	NaN
BRD-K61314889	IWR-1-ENDO	PARP inhibitor	TNKS, TNKS2	PARP inhibitor	29.25	-31.75	75.81	80.4	91.2	29.25	58.27	-83.45	0	0
BRD-A22897758	pinacidil	ATP channel activator, potassium channel agonist	ABCC9, KCNJ8		29.14	29.14	-33.06	-20.89	34.43	91.49	-53.71	40.47	78.6	0
BRD-A79803969	memantine	glutamate receptor antagonist, glutamate release inhibitor	GRIN1, CHRFAM7A, CYP2E1, DRD2, GRIN2A, GRIN2B, GRIN3A, HTR3A		28.98	57.96	72.77	-83.13	0	98.8	0	0	84.06	NaN
BRD-K20168484	BRD-K20168484	lipoxygenase inhibitor, leukotriene synthesis inhibitor, PPAR receptor modulator	ALOX5AP		28.87	-54.53	30.78	53.67	-97.1	39.06	NaN	0	28.87	NaN
BRD-K59522102	piperine	monoamine oxidase inhibitor, ACAT inhibitor	MAOA, MAOB, TRPV1		28.45	0	32.2	28.45	38.22	-42.51	-34.68	78.81	93.86	0
BRD-K93176058	AC-55649	RAR agonist, retinoid receptor agonist	RARB, RARA	Retinoid receptor agonist	28.32	0	28.32	7.55	85.22	0	86.89	88.3	71.22	0
BRD-K08703257	3-amino-benzamide	PARP inhibitor	PARP1		28.29	23.73	98.58	72.55	28.29	27.05	60.45	0	90.11	0
BRD-A17448384	beclometasone	glucocorticoid receptor agonist, corticosteroid hormone receptor agonist, immunosuppressant	NR3C1, CYP3A5, GPR97, SERPINA6	Glucocorticoid receptor agonist	28.21	28.21	-63.73	-19.2	95.57	0	89.72	45.27	66.32	-75.22
BRD-K18135438	chenodeoxycholic-acid	11-beta hydroxysteroid dehydrogenase inhibitor, FXR agonist	HSD11B1, NR1H4		28.13	54.89	19.02	-14.71	85.54	0	49.81	28.13	21.07	41.32
BRD-K61737877	VEGF-receptor-2-kinase-inhibitor-IV	VEGFR inhibitor	KDR		28.12	-47.15	15.69	NaN	NaN	40.54	99.09	NaN	NaN	NaN
BRD-K11163873	phenanthridone	PARP inhibitor	PARP1	PARP inhibitor	28.1	0	-34.33	67.91	55.68	28.1	-76.12	75.97	45.93	-37.26
BRD-A74269027	isoxsuprine	adrenergic receptor agonist	ADRB2		27.91	-25.41	55.41	0	30.85	27.91	50.85	-96.4	59.03	0
BRD-K04976539	aminogenistein	PKC inhibitor, src inhibitor	LCK		27.77	-7.33	36.57	80.43	27.77	51.37	61.8	0	-18.25	-54.89
BRD-A26095496	clobetasol	glucocorticoid receptor agonist	NR3C1, PLA2G1B	Glucocorticoid receptor agonist	27.59	68.46	22.24	-18.08	0	45.28	0	84.6	56.95	27.59
BRD-A42628519	iopanoic-acid	radiopaque medium			27.58	49.87	66.77	7.48	0	96.97	0	40.31	0	27.58
BRD-A03359064	ICI-89406	adrenergic receptor antagonist	ADRB1, ADRB2		27.49	27.49	98.14	43.32	-32.34	-30.21	-39.75	64.03	30.55	0
BRD-K96862998	pirfenidone	FGFR antagonist, p38 MAPK inhibitor, TGF beta receptor antagonist, TGF beta receptor inhibitor, tumor necrosis factor production inhibitor, tumor necrosis factor receptor antagonist	TNF, FURIN, MAPK14, TNFRSF1A		27.38	99.54	58.64	0	-20.26	-22.29	39.43	0	27.38	34.34
BRD-K88701661	dimercaptosuccinic-acid	chelating agent, DNA methyltransferase inhibitor	DNMT1	HIF activator	27.33	NaN	NaN	39.7	-74.81	NaN	NaN	27.33	24.57	50.45
BRD-A93255169	thalidomide	angiogenesis inhibitor, cereblon inhibitor, tumor necrosis factor production inhibitor, tumor necrosis factor receptor antagonist, tumor necrosis factor receptor inhibitor	TNF, CRBN, CYP1A2, CYP2B6, CYP2C19, CYP3A5, FGFR2, NFKB1, ORM1, ORM2, PTGS2		27.28	-5.27	10.14	27.28	0	-47.14	30.12	83.32	91.55	33.44
BRD-A78391468	prednisolone	glucocorticoid receptor agonist	NR3C1, NR3C2, SERPINA6	Glucocorticoid receptor agonist	27.26	60.83	75.75	74.06	0	89.19	0	18.59	27.26	-85.39
BRD-K59331372	SB-366791	TRPV antagonist	TRPV1		27.18	-87.35	-73.55	77.67	0	-36.1	67.14	52.98	27.18	70.22
BRD-K29582677	flunarizine	calcium channel blocker, T-type calcium channel blocker	CACNA1G, CACNA1H, CACNA1I, CALM1, CYP2J2, HRH1		27.1	27.1	-7.93	98.39	80.55	0	62.92	-16.87	43.33	0
BRD-A69951442	dexamethasone	glucocorticoid receptor agonist, corticosteroid agonist, immunosuppressant	ANXA1, CYP3A4, CYP3A5, NOS2, NR0B1, NR3C1, NR3C2		27.02	68.78	-63.83	90	0	27.02	0	0	44.39	99.67
BRD-K53790871	triamcinolone	antiinflammatory agent, corticosteroid agonist, corticosteroid binding globulin binder, corticosteroid hormone receptor agonist, cytochrome P450 inhibitor, glucocorticoid receptor agonist, immunosuppressant, immunosuppressive agent	NR3C1, CYP3A5, CYP3A7, SERPINA6	Glucocorticoid receptor agonist	26.73	0	71.41	-77.63	85.77	93.26	29.25	-55.05	24.22	NaN
BRD-K00610438	altanserin	serotonin receptor antagonist, collagen stimulant	HTR2A, HTR2C		26.64	26.64	-15.73	-56.37	70.19	42.35	91.14	29.86	-6.13	0
BRD-K32906660	bis-tyrphostin	EGFR inhibitor, dynamin GTPase inhibitor	DNM1, EGFR		26.56	26.56	69.5	0	41.47	-20.85	90.01	-91.3	29.91	0
BRD-K79511609	BRD-K79511609	adenosine receptor agonist	ADORA1, ADORA2A, ADORA2B		26.43	-51.77	48.56	90.46	26.43	-42.7	NaN	0	74.17	NaN
BRD-K99029477	prometon	photosynthesis inhibitor			26.31	-32.09	-28.64	NaN	NaN	81.25	90	NaN	NaN	NaN
BRD-K69556541	ryanodine	calcium channel inhibitor	RYR1, RYR2, RYR3		26.27	-86.23	-39.63	51.49	26.27	28.48	-74.7	45.77	22.71	44.38
BRD-K97330509	SRC-kinase-inhibitor-II	src inhibitor			26.16	34.72	29.58	50.16	-18.44	-86.74	28.65	0	26.16	0
BRD-K24994810	androstenol	GABA receptor modulator	NR1I3		26.01	26.01	46.8	0	40.4	0	0	67.79	-39.67	97.76
BRD-K72264770	QW-BI-011	histone lyinse methyltransferase inhibitor	EHMT2		25.97	51.93	-55.82	0	-42.61	73.85	99.34	97.09	-24.81	NaN
BRD-A67605442	tetrahydrobiopterin	nitric oxide stimulant, nitric oxide synthase stimulant, phenylalanine 4-hydroxylase stimulant, nitric oxide synthase activator	PAH, TH, DBH, NOS3, TPH1		25.82	28.37	90.98	0	81.09	0	99.93	-73.95	23.27	NaN
BRD-K10016611	pyridine-2-aldoxime	acetylcholinesterase inhibitor	ACHE, BCHE		25.79	56.97	0	51.58	-60.32	0	0	88.91	63.63	NaN
BRD-A07029265	ipratropium	acetylcholine receptor antagonist	CHRM1, CHRM2, CHRM3, CHRM4, CHRM5		25.78	-41.15	25.78	87.52	-44.28	0	-70.28	92.73	48.38	28.9
BRD-A71009679	KUC103420N	rho GTPase inhibitor, CDC inhibitor			25.72	79.67	33.85	66.47	25.72	0	51.35	-17.95	0	-31.12
BRD-K11696279	BU-239	imidazoline receptor agonist, imidazoline receptor ligand		Imidazoline ligand	25.58	69.09	25.58	42.99	-36.66	73.11	0	-78.91	-61.82	50.22
BRD-K92984783	melperone	dopamine receptor antagonist, serotonin receptor antagonist	DRD2, HTR1A, HTR2A		25.25	67.13	47.07	51.3	25.25	-14.13	15.18	0	-2.32	84.55
BRD-K25991148	warfarin	cytochrome P450 inhibitor, vitamin inhibitor, vitamin K epoxide reductase inhibitor	VKORC1, CYP2C19, CYP2C8, CYP4F2		24.85	67.79	24.85	-39.49	85.64	98	0	41.33	0	0
BRD-A43930669	L-368899	oxytocin receptor antagonist	OXTR, AVPR1A, AVPR2, OXT		24.75	24.75	5.27	78.81	0	51.44	0	0	62.64	63.97
BRD-K95609758	BMS-191011	large conductance calcium activated potassium channel opener, large conductance potassium channel activator	KCNMA1	Potassium channel activator	24.69	-2.35	80.59	24.69	94.83	-17.63	4.93	-24.84	82.55	47.89
BRD-K98521173	desoxycortone	mineralocorticoid receptor agonist	NR3C1, NR3C2		24.69	45.23	84.75	64.8	24.69	-74.49	-50.06	67.41	0	-29.28
BRD-K04046242	equilin	estrogen receptor agonist	HSD17B1	Estrogen receptor agonist	24.66	57.69	-19.49	82.87	0	88.86	0	13.13	89.28	24.66
BRD-K91336023	mesulergine	dopamine receptor agonist	HTR2A, HTR2C, HTR7, HTR2B, HTR3A, HTR3B, HTR6		24.47	72.53	10.03	-44.73	75.15	38.92	99.67	-13.41	-24.25	NaN
BRD-A62035778	scopolamine	acetylcholine receptor antagonist	CHRM2, CHRM1, CHRM3, CHRM4, CHRM5, SI		24.39	50.91	64.86	62.54	-11.72	16.23	0	0	24.39	96.73
BRD-K89708791	rifaximin	50S ribosomal subunit inhibitor, DNA directed DNA polymerase inhibitor, PXR agonist, RNA synthesis inhibitor	NR1I2, CYP3A4		24.28	24.28	57.9	0	51.26	51.89	NaN	-46.83	-25.13	NaN
BRD-K62056274	quipazine	serotonin receptor agonist	HTR2A, HTR3A, HTR3B, HTR1A, HTR1D, HTR2B, HTR2C, HTR6, SLC6A4		24.2	14.83	33.57	50.49	0	0	41.32	13.44	85.8	NaN
BRD-K32830106	guanfacine	adrenergic receptor agonist, HCN (hyperpolarization activated cyclic nucleotide gated) channel blocker	ADRA2A, ADRA2B, ADRA2C, CYP3A5, HCN1, HCN2, HCN3, HCN4		23.78	-10.78	57.06	72.42	73.09	23.78	-21.94	0	62.65	-54.92
BRD-K02867583	minaprine	serotonin uptake inhibitor	HTR2B, SLC6A4, ACHE, CHRM1, DRD1, DRD2, HTR2A, HTR2C, MAOA		23.73	23.98	38.74	68.12	23.49	-92.93	0	0	67.69	NaN
BRD-K45542189	diethylcarbamazine	lipoxygenase inhibitor	ALOX5, PTGS1		23.56	24.89	23.56	-36.66	46.89	0	97.08	-37.42	27.11	20.95
BRD-K48935217	epothilone	inhibition of microtubulefunction, microtubule stabilizing agent, microtubule stimulant, tubulin inhibitor	TUBA1A, TUBA1B, TUBA1C, TUBA3C, TUBA4A, TUBA8, TUBB, TUBB1, TUBB3, TUBB4A, TUBB4B	Tubulin inhibitor	23.48	-94.48	78.49	65.3	13.77	86.57	33.18	0	0	NaN
BRD-A67862938	naftidrofuryl	adrenergic receptor antagonist			23.45	-12.83	39.29	-12.87	0	46.72	26.46	23.26	23.45	96.07
BRD-K91696562	orantinib	PDGFR tyrosine kinase receptor inhibitor, FGFR inhibitor, VEGFR inhibitor, angiogenesis inhibitor, apoptosis stimulant, Aurora kinase inhibitor, FGFR antagonist, fibroblast growth factor receptor (FGFR) antagonist, fibroblast growth factor receptor inhibitor, kinase insert domain receptor inhibitor, platelet-derived growth factor receptor (PDGFR) inhibitor, serine/threonine kinase inhibitor, vasc…	PDGFRB, AURKA, AURKB, KDR, EGFR, FGFR1, FGFR2, PDGFRA, TBK1	FGFR inhibitor	23.28	-55.07	23.28	0	41.38	0	0	90.7	83.69	43.3
BRD-K59597909	phenothiazine	dopamine receptor antagonist			23.25	-38.49	61.17	-19.59	74.39	69.21	-21.84	39.96	-17.58	23.25
BRD-K80725821	RS-16566	(R)-zacopride ligand			22.92	0	-39.88	0	0	29.78	22.92	73.26	42.9	67.11
BRD-A15435692	BMY-14802	sigma receptor antagonist, glutamate receptor antagonist, serotonin receptor agonist	HTR1A, SIGMAR1	Sigma receptor antagonist	22.74	0	43.62	-66.66	22.74	60.98	39.06	53.5	-19.41	0
BRD-K45158365	valsartan	angiotensin receptor antagonist	AGTR1		22.45	75.13	22.45	-11.14	-64.95	46.33	80.81	17.48	20.72	92.16
BRD-A97479839	piperidolate	acetylcholine receptor antagonist	CHRM1		22.4	5.74	60.28	-35.84	89.21	0	22.4	89.96	52.79	0
BRD-K53523901	arctigenin	adiponectin receptor agonist, AP inhibitor, aryl hydrocarbon receptor antagonist, HIV integrase inhibitor, MEK inhibitor, NFkB pathway inhibitor, topoisomerase inhibitor	ADIPOR1, AHR, CHUK, MAP2K1		22.38	52.6	80.09	0	-53.39	36.55	22.38	83.75	-64.56	-93.41
BRD-K41895714	AS-605240	Phosphatidylinositol 3-kinase (PI3K) inhibitor, PI3K inhibitor	MAOB, PIK3CA, PIK3CB, PIK3CD, PIK3CG	PI3K inhibitor	21.98	21.98	77.74	-78.23	0	59.01	83.42	-91.26	-20.84	60.76
BRD-A38898897	GW-311616	leukocyte elastase inhibitor	ELANE		21.92	-32.91	49.37	0	21.92	19.38	-33.51	63.55	53.12	53.94
BRD-K64402243	ivachtin	caspase inhibitor	CASP3		21.86	0	-55.14	46.98	21.86	0	72.26	-98.82	35.6	63.05
BRD-K46678324	RHO-kinase-inhibitor-II	ROCK inhibitor		Rho associated kinase inhibitor	21.81	80.81	61.06	-86.4	-28.77	0	99.78	43.61	-13.5	NaN
BRD-K40227168	vinburnine	adrenergic receptor antagonist	CHRM1, CHRM2, CHRM3, CHRM4		21.75	16.32	-25.9	72.36	47.49	27.18	0	73.34	0	NaN
BRD-K31920458	mestranol	estrogen receptor agonist	ESR1		21.64	2.93	54.14	0	-81.92	32.44	21.64	29.37	-31.74	74.8
BRD-A80151636	bromocriptine	dopamine receptor agonist, dopamine receptor antagonist, prolactin secretion inhibitor	DRD2, ADRA2A, ADRA2B, ADRA2C, DRD1, DRD3, DRD4, DRD5, HTR1A, HTR1B, HTR1D, HTR2A, HTR2B, HTR2C, ADRA1A, ADRA1B, ADRA1D, HTR6, HTR7, PRL		21.41	64.82	-31.52	79.79	0	21.41	-37.5	32.45	-23.78	62.31
BRD-A13946108	sulindac	ABC transporter expression enhancer, cyclooxygenase inhibitor, NFkB pathway inhibitor	AKR1B1, PTGS1, PTGS2, MAPK3, PPARD, PTGDR2		21.41	42.81	0	0	73.67	57.37	51.35	-25.25	-5.9	NaN
BRD-K95237249	probenecid	MRP inhibitor, TRPV agonist, uricosuric blocker	SLC22A6, ABCC1, PANX1, SLC22A11, SLC22A8, SLCO1C1, TRPV2		21.36	0	14.54	87.89	54.42	12.75	21.36	0	68.74	46.85
BRD-A36066264	estradiol-benzoate	contraceptive agent	ESR1	Estrogen receptor agonist	21.35	7.26	80.45	-25.72	25.49	25.99	95.07	-15.65	21.35	15.12
BRD-K83636919	entacapone	catechol O methyltransferase inhibitor	COMT		21.33	42.67	-39.75	57.38	96.36	0	0	84.59	0	NaN
BRD-K95739795	tetrabenazine	vesicular monoamine transporter inhibitor	SLC18A2, DRD2, SLC18A1		21.08	0	-36.84	83.08	42.15	90.11	0	-6.07	79.4	NaN
BRD-K96354014	nifedipine	calcium channel blocker, L-type calcium channel blocker	CACNA1C, CACNA1D, CACNA1S, CACNA2D1, CACNA1F, CACNA1H, CACNB2, CALM1, CYP3A5, GLRA1, GLRA3, GLRB, KCNA1, KCNA5, NR1I2, TRPM3		20.94	-74.17	20.94	0	59.75	-32.34	-26.77	93.91	55.22	28.41
BRD-A07780951	orciprenaline	adrenergic receptor agonist	ADRB2	Beta-adrenergic receptor agonist	20.84	-13.61	88.62	-38	-38.91	31.77	68.89	9.9	55.79	NaN
BRD-K15107389	BRD-K15107389	ribosomal protein inhibitor	RPS6KA1, RPS6KA2, RPS6KA3		20.34	59.23	20.34	73.9	-17.43	59.46	35.81	0	-85.07	0
BRD-K37456065	VU-0365114-2	acetylcholine receptor allosteric modulator, M5 modulator	CHRM5		20.31	46.64	77.64	-64.86	0	NaN	0	42.81	40.61	0
BRD-A49358627	ciprofibrate	PPAR receptor agonist, lipase clearing factor inhibitor	PPARA, LPL		20.2	-47.66	-55.3	64.4	-38.03	-48.25	29.72	95.54	20.2	93.79
BRD-A78377521	monastrol	kinesin-like spindle protein inhibitor	KIF11		20.13	56.23	16.48	42.64	20.13	0	42.18	35.54	13.31	0
BRD-K32610195	androstenedione	cytochrome P450 inhibitor	AKR1C3, HSD17B1, HSD3B1		20.08	54.8	0	52.46	20.08	0	36.84	0	0	51.76
BRD-K50417881	eticlopride	dopamine receptor antagonist	DRD2, DRD3, DRD4		20.06	87.72	-55.54	40.12	66.8	-15.32	0	-30.07	43.88	NaN
BRD-K64610608	EMF-bca1-57	caspase inhibitor	CASP3		20.06	-7.54	-39.55	7.73	35.67	48.17	-72	81.3	20.06	60.16
BRD-A22769835	homochlorcyclizine	antihistamine	HRH1		19.89	26.77	71.71	-28.96	13.01	34.77	0	51.3	-60.28	NaN
BRD-K56450366	NSC-94258	antitumor agent	AKR1B1, CYP19A1, HSD17B1		19.81	NaN	NaN	99.83	19.81	NaN	NaN	0	-80.04	88.53
BRD-K84175871	pseudoephedrine	histamine receptor antagonist, interleukin expression inhibitor, tumor necrosis factor expression inhibitor	ADRA1A, ADRA2A, ADRB1, ADRB2, ATF1, ATF2, ATF3, ATF4, ATF5, ATF6, ATF7, CXCL8, FOS, HRH1, IL2, JDP2, JUN, NFATC1, SLC6A2, SLC6A3, SLC6A4, TNF		19.78	84.09	-21.34	61.92	-68.63	19.78	-25.17	47.87	78.32	0
BRD-K56064827	EI-273	PKC inhibitor	PRKCA, PRKCG		19.78	-41.4	-14.27	38.65	19.78	39.14	-88.04	55.19	-18.49	43.48
BRD-K66876909	linezolid	50S ribosomal subunit inhibitor, protein synthesis inhibitor, monoamine oxidase inhibitor	MAOA		19.76	50.82	5.03	20.16	23.89	-32.64	66.92	-21.3	19.76	0
BRD-K50859149	sulfafurazole	endothelin receptor antagonist, FOLP inhibitor		Dihydrofolate reductase inhibitor	19.72	0	-31.65	44.65	64.2	64.16	29.14	19.72	-16.15	-63.52
BRD-K57930253	nitrazepam	GABA benzodiazepine site receptor agonist	GABRA1, GABRA2, GABRA3, GABRA4, GABRA5, GABRA6, GABRB1, GABRB2, GABRB3, GABRD, GABRE, GABRG1, GABRG2, GABRG3, GABRP, GABRQ, GABRR1, GABRR2, GABRR3, SCN1A	Benzodiazepine receptor agonist	19.63	46.32	22.27	19.63	0	0	NaN	0	26.39	NaN
BRD-A70268693	PG-9	presynaptic cholinergic modulator			19.46	24.45	-70.04	0	40.99	-35.25	19.46	0	78.34	71.44
BRD-K49865102	PD-0325901	MEK inhibitor, MAP kinase inhibitor, protein kinase inhibitor	MAP2K1, MAP2K2	MEK inhibitor	19.33	19.33	-18.2	29.88	-13.71	43	0	66.21	17	69.59
BRD-A65440446	cimaterol	adrenergic receptor agonist		Beta-adrenergic receptor agonist	19.33	0	-79.82	99.58	38.65	43.27	-43.17	-13.76	79.14	NaN
BRD-K17016787	estriol	estrogen receptor agonist, estrogen receptor antagonist	ESR1, ESR2		19.3	49.21	-32.99	7.37	19.3	-66.44	0	51.52	43.04	30.61
BRD-M07438658	lapatinib	EGFR inhibitor, EGFR antagonist, epidermal growth factor receptor (EGFR) inhibitor, receptor tyrosine protein kinase inhibitor, tyrosine kinase inhibitor	EGFR, ERBB2, CYP3A5		19.04	53.9	19.21	58.81	0	-55.32	0	40.95	18.88	NaN
BRD-K55930204	phenytoin	sodium channel blocker	ABCB1, CYP2B6, CYP2C19, CYP3A4, SCN1A, SCN2A, SCN5A		19	-10.41	0	88.34	38.01	-51.18	49.45	64.76	0	NaN
BRD-A84205515	estriol	estrogen receptor agonist, estrogen receptor antagonist	ESR1, ESR2		18.8	0	60.94	73.68	-27.78	86.85	18.8	-32.74	42.25	0
BRD-A91555231	norepinephrine	adrenergic receptor agonist, DNA inhibitor, free radical scavenger	ADRA1A, ADRA1B, ADRA1D, ADRA2A, ADRA2B, ADRA2C, ADRB1, ADRB3, ADRB2, DRD1, DRD5, PAH, SLC18A1, SLC18A2		18.74	73.17	55.3	77.67	37.47	0	0	-40.76	0	NaN
BRD-K70751730	BRD-K70751730	histone lysine demethylase inhibitor	EGLN1, KDM3A, KDM4A, KDM4C, KDM6B		18.73	74.28	18.73	84.53	0	0	-84.31	0	70.86	67.78
BRD-K92301463	16,16-dimethylprostaglandin-e2	15-hydroxyprostaglandin dehydrogenase inhibitor, unidentified pharmacological activity	HPGD		18.65	-40.03	52.35	18.65	27.29	-82.86	-33.46	26.63	53.46	-22.61
BRD-U94846492	quinine	cytochrome P450 inhibitor, hemozoin biocrystallization inhibitor, P glycoprotein inhibitor	KCNN4, ABCB1, CYP2D6, GP9, KCNB2, SLC29A4		18.64	-11.2	45.88	0	0	18.64	58.88	58.09	-8.07	58.99
BRD-K89210380	biotin	vitamin cofactor for many metabolic reactions	ACACA, ACACB, HLCS, MCCC1, MCCC2, PC, PCCA, PCCB, SLC5A6		18.62	-25.99	19.45	-38.62	-63.82	62.04	18.62	0	37.9	80.3
BRD-K56509348	BMS-182874	endothelin receptor antagonist	EDNRA		18.46	36.92	70.82	-33.76	-15.6	-64.32	0	68.3	38.73	NaN
BRD-K38323065	phenacetin	cyclooxygenase inhibitor	PTGS1	Cyclooxygenase inhibitor	18.45	18.45	-19.48	97.01	-59.35	-24.87	23.24	45.78	52.73	-81.58
BRD-K73395020	SA-1478088	metalloproteinase inhibitor	MMP12, MMP14, MMP2, MMP8, MMP9		18.45	-74.37	-45.53	87.47	-7.9	18.45	93.91	-28.15	62.96	96.69
BRD-K86682249	BRD-K86682249	tyrosine phosphatase inhibitor	PTPN1, PTPN11		18.16	90.82	18.16	14.12	-12.56	-82.65	34.38	62.54	83.56	0
BRD-A36471396	biperiden	anticholinergic	CHRM1, CHRM2, CHRM3, CHRM4, CHRM5, CHRNA2		18.02	20.52	-36.31	60.72	-9.31	-61.29	24.43	78	18.02	0
BRD-A70083328	secnidazole	acetylcholinesterase inhibitor, microtubule inhibitor			18	-46.9	75.83	-44.08	90.28	48.27	NaN	0	18	NaN
BRD-A54487287	cortisone	glucocorticoid receptor agonist	NR3C1		17.89	-34.06	54.39	-13.57	31.54	52.7	17.89	-13.08	0	31.21
BRD-K38449220	seneciphylline	cytochrome P450 inhibitor			17.89	0	75.77	42.62	-69.35	47.3	17.89	74.23	0	-56.14
BRD-A15297126	fluocinonide	corticosteroid agonist, corticosteroid hormone receptor agonist	NR3C1, SERPINA6, SMO	Glucocorticoid receptor agonist	17.88	70.21	-71.69	37.73	0	35.76	0	0	70.76	NaN
BRD-K71879491	tretinoin	RAR agonist, RAR receptor binder, retinoid receptor agonist, ROR ligand	RARG, RORB, ALDH1A1, ALDH1A2, GPRC5A, NR0B1, NR2C2, PPARD, RARA, RARB, RARRES1, RORC, RXRB, RXRG		17.83	17.83	40.79	0	0	80.47	0	-53.25	24.07	67.18
BRD-K78637815	LY-320135	cannabinoid receptor antagonist	CNR1		17.82	0	17.82	63.77	83.43	12.42	78.31	0	22.38	0
BRD-K43149758	myricetin	androgen receptor ligand, cytochrome P450 inhibitor	PIK3CG, AR, CYP3A4		17.72	0	0	35.44	0	-9.37	44.7	72.84	38.79	NaN
BRD-A35989968	megestrol	progesterone receptor agonist, DNA inhibitor, HegG2 inhibitor	PGR	Progesterone receptor agonist	17.56	35.12	0	NaN	NaN	-47.64	37.37	NaN	NaN	NaN
BRD-K13725475	rhodomyrtoxin	cytotoxic, DNA intercalator			17.44	-60.77	47.65	53.17	-29.56	44.26	0	-32.46	34.88	NaN
BRD-A62525898	prednisone	glucocorticoid receptor agonist	NR3C1, HSD11B1		17.35	38.92	-10.07	78.22	-51.32	-76.09	-59.82	17.35	28.51	34.76
BRD-A55815733	phylloquinone	antifibrinolytic agent, gamma carboxylase enzyme	BGLAP, GGCX		17.31	39.5	34.61	85.96	96.29	0	-80.25	0	-18.4	NaN
BRD-K28428262	brivanib	alcohol dehydrogenase inhibitor, FGFR inhibitor, fibroblast growth factor receptor (FGFR) inhibitor, vascular endothelial growth factor receptor (VEGFR) inhibitor, VEGFR inhibitor	FGFR1, KDR, FLT1, CYP3A4, FGFR2, FGFR3, FLT4, KCNH2	FGFR inhibitor	17.28	0	-12.71	78.01	17.28	0	42.55	0	24.84	90.48
BRD-K39187410	BRD-K39187410	antiamyloidogenic agent			17.27	83.76	95.34	91.22	-42.27	17.27	0	57.68	-21.16	-76.21
BRD-A41145729	methoprene-acid	RXR agonist	NCOA2, NR1H3, RXRA, RXRB		17.01	26.13	85.09	0	29.21	-74.52	-15.39	72.62	17.01	-43.14
BRD-K56231354	triprolidine	histamine receptor antagonist	HRH1		16.97	-9.87	-20.81	98.25	-26.34	92.05	0	33.93	42.92	NaN
BRD-K75295174	alisertib	Aurora kinase inhibitor, mitotic inhibitor, protein kinase inhibitor	AURKA	Aurora kinase inhibitor	16.88	58.56	NaN	-81.62	0	84.15	97.69	33.76	-88.39	-29.83
BRD-K14693417	cinchonine	antimalarial agent	CYP2D6		16.71	19.55	0	-18.95	-46.71	-33.96	17.73	39.19	16.71	47.04
BRD-K54411430	robustic-acid	cAMP inhibitor			16.65	17.57	70.9	0	NaN	15.74	73.61	-31.36	-39.6	97.84
BRD-K04430056	7-nitroindazole	nitric oxide synthase inhibitor	NOS1, NOS2, NOS3		16.62	79.2	14.18	56.39	-8.01	-5.25	37.43	95.52	16.62	-29.4
BRD-K93325701	damnacanthal	src inhibitor			16.57	0	33.13	NaN	NaN	-18.42	94.86	NaN	NaN	NaN
BRD-K56558538	ambroxol	glucosylceramidase inhibitor, mucolytic agent, sodium channel blocker	GBA		16.48	-86.97	27.48	0	0	-13.25	16.48	18.68	65.34	41.8
BRD-A74667430	etodolac	cyclooxygenase inhibitor, TRPV agonist	PTGS2, PTGS1, RXRA, TRPV1	Cyclooxygenase inhibitor	16.44	16.44	28.53	-14.25	51.73	0	-25	79.89	12.01	66.64
BRD-K27499107	carbacyclin	IP receptor activator, PPARbeta receptor activator	PPARD, PTGDR, PTGER1, PTGER2, PTGER3, PTGER4, PTGFR, PTGIR, TBXA2R		16.4	43.61	0	-78.42	-44.51	46.13	27.66	-45.64	16.4	86.16
BRD-K16618170	BRD-K16618170	lysophospholipid receptor agonist	S1PR4		16.39	-12.92	-7.94	-56.22	41.42	NaN	-40.35	40.73	52.58	48.57
BRD-K93188295	ARC-239	adrenergic receptor antagonist	ADRA2B, ADRA2A, ADRA2C		16.35	-67.63	96.17	27.33	98.64	5.37	0	-4.62	58.33	NaN
BRD-K91601245	mercaptopurine	immunosuppressant, protein synthesis inhibitor, purine antagonist	HPRT1, IMPDH1, IMPDH2, PPAT		16.28	76.86	32.56	0	47.02	-45.39	0	68.45	-99.3	NaN
BRD-K13544237	r(-)-propylnorapomorphine	dopamine receptor agonist, antiamyloidogenic agent	DRD2, DRD1, DRD3		16.25	0	-23.37	23.07	47.43	35.08	-9.44	84.82	16.25	-42.77
BRD-K48692744	NU-1025	PARP inhibitor, DNA dependent protein kinase inhibitor	PARP1		16.12	38.17	16.12	14.32	52.6	-31.57	28.27	0	70.93	-59.63
BRD-A64092382	mexiletine	sodium channel blocker, potassium channel blocker	SCN5A, AHR, CYP2B6, CYP2E1, KCNK2, KCNK3, SCN4A	Sodium channel blocker	16.1	-14.28	-38.61	-13.86	37.72	16.1	74.89	28.85	0	29.62
BRD-K38003476	clocortolone	glucocorticoid receptor agonist	NR3C1, PLA2G1B	Glucocorticoid receptor agonist	16.1	16.1	0	53.24	-83.33	30.09	44.08	0	49.99	-31.58
BRD-K27074404	BRD-K27074404	solute carrier family member inhibitor	SLC12A5		16.04	-11.35	0	84.52	32.08	55.35	0	-63.34	84.12	NaN
BRD-K49519144	LY-2140023	glutamate receptor agonist	GRM3, GRM2		16.02	80.96	0	0	-69.53	62.75	0	87.39	32.04	NaN
BRD-K39520573	GW-5074	RAF inhibitor, leucine rich repeat kinase inhibitor	LRRK1, LRRK2, NTRK1, RAF1	RAF inhibitor	16.02	55.79	0	81.6	-44	79.58	0	0	32.04	NaN
BRD-K64785675	TG100-115	PI3K inhibitor	PIK3CG, PIK3CA, PIK3CB, PIK3CD		15.99	-40.77	27.31	-27.34	-52.68	-47.38	73.97	77.06	15.99	97.89
BRD-A29731977	17-hydroxyprogesterone-caproate	progesterone receptor agonist	CYP1A2, CYP2B6, CYP3A5, PGR	Progesterone receptor agonist	15.96	39.53	15.96	53.38	-44.2	0	0	71.33	44.02	0
BRD-K08806317	timolol	adrenergic receptor antagonist	ADRB2, ADRB1		15.92	15.92	3.59	76.18	-45.65	-94.5	33.62	62.64	11.87	60.8
BRD-A90515964	guaifenesin	expectorant			15.8	13.69	-45.46	17.92	19.27	-41.27	96.26	38.89	0	NaN
BRD-A77291778	cyclopentolate	acetylcholine receptor antagonist	CHRM1		15.76	66.61	-3.26	-27.54	0	21.77	0	33.14	94.62	15.76
BRD-K19059335	BRD-K19059335	runt-related transcription factor inhibitor, tyrosine aminotransferase inhibitor	RUNX1		15.67	-28.25	31.34	47.93	0	NaN	-55.21	83.9	52.56	0
BRD-K32164935	tolazamide	ATP channel blocker	KCNJ1, KCNJ10		15.63	-11.35	15.63	11.3	22.62	64.27	0	61.42	-29.49	53.19
BRD-K98769987	flumazenil	benzodiazepine receptor antagonist, GABA benzodiazepine site receptor antagonist	GABRA1, GABRA2, GABRA3, GABRA5, GABRA4, GABRA6, GABRB1, GABRB2, GABRB3, GABRD, GABRE, GABRG1, GABRG2, GABRG3, GABRP, GABRQ		15.6	15.6	25.66	0	50.08	46.32	0	-38.15	-19.91	48.14
BRD-A80383043	BRD-A80383043	glutamate receptor agonist, glutamate receptor antagonist	GRM1, GRM2		15.58	NaN	NaN	63.01	15.58	NaN	NaN	-48.78	-16.22	92.4
BRD-K57033106	tripelennamine	histamine receptor antagonist	HRH1		15.57	15.57	-1.89	0	32.3	-62.69	-98.08	43.02	57.49	52.48
BRD-K09132007	D-4476	casein kinase inhibitor, TGF beta receptor inhibitor	CSNK1A1, CSNK1D, TGFB1	TGF beta receptor inhibitor	15.34	0	-23.94	0	-26.06	15.34	27.63	92.68	18.42	74.8
BRD-K28453807	nitrocaramiphen	acetylcholine receptor antagonist			15.24	98.42	-61.88	83.64	-19.77	80.16	0	-29.39	15.24	44.39
BRD-K51941867	LM-1685	cyclooxygenase inhibitor	PTGS2		14.99	71.47	31.5	0	0	-66.48	0	63.89	29.99	NaN
BRD-K75699339	rizatriptan	serotonin receptor agonist	HTR1D, HTR1B, HTR1F, HTR1A, HTR1E		14.69	18.22	14.69	13.94	14.82	-85.34	96.37	98.8	-8.81	-36.79
BRD-K06878038	deferiprone	chelating agent, cytochrome P450 inhibitor, iron absorption inhibitor, reducing agent	CYP4F2		14.65	67.04	-74.92	0	14.65	-50.9	NaN	87.68	96.15	NaN
BRD-K68095457	palmitoylethanolamide	cannabinoid receptor agonist, Glucose-Dependent Insulinotropic Receptor (GDIR, GPR119) Agonists, unidentified pharmacological activity	CNR2, GPR119, GPR55	Cannabinoid receptor agonist	14.56	0	-17.04	0	-29.21	14.56	29.09	49.3	60.78	68.92
BRD-K62310379	fluticasone	glucocorticoid receptor agonist	NR3C1, CYP3A5, CYP3A7, NR3C2, PGR, PLA2G4A	Glucocorticoid receptor agonist	14.51	-8.45	-56.67	14.51	26.82	68.82	47.12	53.26	-3.73	-29.79
BRD-K77641333	naphazoline	adrenergic receptor agonist, peptide agonist	ADRA1A, ADRA2A		14.38	17.19	-87.12	75.44	14.38	22.7	22.84	0	-4.68	0
BRD-K25311561	KU-55933	ATM kinase inhibitor	ATM, PRKDC		14.14	-5.86	86.51	14.14	-25.62	34.69	-20.91	72.41	59.72	-55.28
BRD-K97158071	droperidol	dopamine receptor antagonist, dopamine receptor	DRD2, ADRA1A	Dopamine receptor antagonist	14.11	50.52	47.58	0	4.63	-28.54	-61.06	28.02	89.75	14.11
BRD-K21548250	moracizine	sodium channel blocker	SCN5A		14.07	35.65	12.26	79.45	15.88	-54.47	37.19	-68.96	-31.45	NaN
BRD-K80778372	RO-19-4605	GABA benzodiazepine site receptor inverse agonist	GABRA1, GABRA2, GABRA3, GABRA5		14.07	14.98	0	44.29	-16.86	-61.24	84.88	0	14.07	97.51
BRD-K25394294	oxaprozin	cyclooxygenase inhibitor	PTGS1, PTGS2		13.96	29.88	23.57	3.25	-30.04	-5.7	69.52	-30.88	13.96	23.19
BRD-K88759641	EMD-66684	angiotensin receptor antagonist	AGTR1		13.95	77.68	67.68	0	55.51	5.19	13.95	-69.66	-73.91	91.27
BRD-K54462405	doxepin	histamine receptor antagonist, adrenergic transmitter uptake inhibitor, histamine receptor inhibitor, norepinephrine reputake inhibitor, serotonin reuptake inhibitor, tricyclic antidepressant	HRH1, HRH2, SLC6A2, SLC6A4, ADRA1A, ADRA1B, ADRA1D, ADRA2A, ADRA2B, ADRA2C, CHRM1, CHRM2, CHRM3, CHRM4, CHRM5, CYP2C19, DRD2, HRH4, HTR1A, HTR2A, HTR2B, HTR2C, HTR6, KCNH2, SLC6A3		13.93	-14.27	16.67	50.44	-27.25	15.82	13.93	61.98	-33.18	0
BRD-A91866971	SQ-29548	thromboxane receptor antagonist			13.92	32.9	-5.06	58.98	83.8	-60.96	35.9	-15.44	-17.46	NaN
BRD-K05901394	terguride	adrenergic receptor antagonist, dopamine autoreceptor agonist, dopamine receptor agonist, dopamine receptor partial agonist, platelet aggregation inhibitor, prolactin secretion inhibitor, serotonin receptor antagonist	DRD2, HTR2A, HTR2B, ADRA1A, ADRA2A, ADRA2B, ADRA2C, DRD3, DRD4, HTR1A, HTR1B, HTR1D, HTR2C, PRL		13.81	43.46	-68.1	0	13.81	-17.78	0	72.03	44.35	75.28
BRD-K45479396	BP-554	serotonin receptor agonist	HTR1A		13.74	13.74	27.62	0	25.78	-65.1	-29.25	-15.19	20.69	54.44
BRD-K33211335	dextromethorphan	glutamate receptor antagonist, sigma receptor agonist	SIGMAR1, CHRNA2, CHRNA3, CHRNA4, CHRNA7, CHRNB2, CHRNB4, CYBA, CYBB, CYP3A5, GRIN1, GRIN3A, NCF1, NCF2, NCF4, OPRD1, OPRK1, OPRM1, PGRMC1, RAC1, RAC2, SLC6A2, SLC6A4		13.69	-15.37	23.12	58.8	13.69	9.5	27.47	75.65	-15.74	0
BRD-A98431941	ephedrine	adrenergic receptor agonist	ACHE, ADRA1A, ADRB2, SLC18A2, SLC6A2		13.57	0	55.59	43.41	-36.76	27.14	-91.89	-25.12	68.97	NaN
BRD-A85234536	N6-cyclopentyladenosine	adenosine receptor agonist	ADORA1, ADORA2A, ADORA2B, ADORA3, SLC29A1	Adenosine receptor agonist	13.32	21.82	0	97.82	32.78	0	0	4.82	37.63	NaN
BRD-A99177642	deltaline	acetylcholine receptor antagonist	CHRNA7		13.3	13.3	-16.98	-84.03	-20.52	26.55	38.96	48.7	28.63	0
BRD-A45543382	metrizamide	iodine contrast agent			13.27	12.68	55.45	-19.11	85	-20.75	0	25.12	13.85	NaN
BRD-K82746043	navitoclax	BCL inhibitor, apoptosis stimulant	BCL2, BCL2L1, BCL2L2		13.21	0	16.99	13.21	0	-49.61	80.38	0	97.25	84.91
BRD-A20131130	2',5'-dideoxyadenosine	adenylyl cyclase inhibitor			13.18	13.18	49.04	47.32	-15.11	-58.48	54.02	38.69	-17.02	0
BRD-A62326914	paroxetine	cyclophilin inhibitor, norepinephrine reputake inhibitor, selective serotonin reuptake inhibitor (SSRI), serotonin reuptake inhibitor, serotonin uptake inhibitor	SLC6A4, CHRM1, CHRM2, CHRM3, CHRM4, CHRM5, HTR2A, SLC6A2		12.95	29.01	-36.02	99.2	83.72	0	0	-25.73	25.91	NaN
BRD-K79877282	PF-543	sphingosine kinase inhibitor	SPHK1		12.9	74.61	NaN	15.43	86.37	57.55	-16.21	10.37	-15.93	0
BRD-K16277217	piperacetazine	antipsychotic			12.79	33.17	56.08	0	12.79	20.44	47.45	-83.91	0	-49.49
BRD-A56675431	altizide	thiazide diuretic		Na-K-Cl transporter inhibitor	12.64	28.05	26.14	0	-8.34	0	0	25.28	69.32	NaN
BRD-A61793559	metolazone	carbonic anhydrase inhibitor, quinazoline diuretic, inhibitor of sodium chloride symporters	SLC12A3, CA2, CA7		12.57	12.57	50.21	0	22.04	-10.44	-71.85	-90.99	92.97	90.4
BRD-K08640512	RS-100329	adrenoceptor antagonist	ADRA1A, ADRA1D		12.41	-29.98	12.41	59.38	-17.8	32.86	0	69.12	-33.55	83.08
BRD-K59633790	VU-0420363-1	SARS coronavirus 3C-like protease inhibitor			12.35	-15.13	0	39.14	0	NaN	40.37	0	42.42	24.7
BRD-K00959089	thenoyltrifluoroacetone	PPAR receptor ligand	CES1, PPARA, SDHA		12.3	51.65	12.3	90.34	24.81	0	16.97	0	0	-50.34
BRD-K74195153	irsogladine	diuretic, phosphodiesterase inhibitor	PDE4A		12.15	5.05	12.15	72.17	0	53	0	49.59	30.84	-28.96
BRD-K72024482	MRS-1754	adenosine receptor antagonist	ADORA2B, ADORA1, ADORA2A, ADORA3		12.15	0	25.15	0	47.18	-16.72	12.15	82.63	0	90.83
BRD-K74284736	L-689560	glutamate receptor antagonist	GRIN1, GRIN2A, GRIN2B, GRIN2C, GRIN2D		12.14	-23.46	12.14	0	38.2	61.29	80.44	58.72	0	0
BRD-K35498378	alrestatin	aldose reductase inhibitor	AKR1B1		12.06	58.77	0	25.28	26.4	12.06	0	99.68	-13.35	-31.3
BRD-A74907996	equol	estrogen receptor agonist	ESR2, ESR1		12.03	93.82	NaN	0	-34.16	56.9	-9.95	24.07	26.3	-14.7
BRD-K84141129	VU-0400193-3	glutamate receptor modulator	GRM4		11.92	69.79	41.36	-85.99	32.6	0	57.78	0	11.92	-53.65
BRD-A39268308	epibatidine	acetylcholine receptor agonist	CHRFAM7A, CHRNA2, CHRNA3, CHRNA4, CHRNA7		11.88	23.76	-70.24	87.88	43.74	-54.85	-79.12	0	73.48	NaN
BRD-K09397065	SR-57227A	serotonin receptor agonist, serotonin release enhancer	HTR3A		11.78	6.62	11.78	51.21	-28	-44.14	-36.21	19.85	13.04	95.91
BRD-K46212057	voriconazole	cell wall synthesis inhibitor, cytochrome P450 inhibitor, lanosterol demethylase inhibitor	CYP2C19, CYP51A1		11.55	66.66	54.02	0	11.55	0	-56.57	0	81.38	33.03
BRD-K28029915	dolasetron	serotonin receptor antagonist	HTR3A		11.48	21.92	-85.21	0	-20.19	83.77	80.49	0	11.48	52.04
BRD-K27710560	splitomycin	SIRT inhibitor	SIRT1, SIRT2		11.35	11.78	16.44	76.69	-27.74	-23.03	0	10.92	86.39	NaN
BRD-K97810537	beclometasone	glucocorticoid receptor agonist, corticosteroid hormone receptor agonist, immunosuppressant	NR3C1, CYP3A5, GPR97, SERPINA6	Glucocorticoid receptor agonist	11.29	13.86	-23.05	46.03	28.06	-8.97	0	0	11.29	57.53
BRD-A29437505	RWJ-21757	toll-like receptor ligand	TLR7		11.21	0	97.75	-48.87	-48.07	0	57.17	62.24	11.21	88.52
BRD-K85603128	resorcinol	phosphodiesterase inhibitor	CA12, CA14, CA2, PTGS1		11.16	-12.73	24.48	19.38	-72	0	-14.77	59.59	11.16	31.8
BRD-K38055836	etamivan	respiratory stimulant			11.13	11.13	-52.27	89.01	29.2	-41.74	11.07	41.02	0	33.75
BRD-K08973992	linoleic-acid	oxidative stress inducer	FABP4, FFAR1, FFAR4, HNF4A, KCNB1, PPARG, TRPM8		11.09	64.33	51.44	22.18	0	0	39.26	-74.33	-26.22	NaN
BRD-A19053259	pseudopelletierine	stimulant reflex trigger used as an anthelmintic and anti-amoeboid			11.06	-40.03	-14.64	-58.58	13.12	71.15	11.06	35.85	52.69	0
BRD-K36258877	AZ-10417808	caspase inhibitor	CASP3		11.02	-37.85	36.54	0	11.02	-39.01	-60.05	78.54	25.5	72.8
BRD-K92015269	GBR-12783	dopamine uptake inhibitor			10.92	-13.74	55.51	-36.7	10.92	64.43	40.48	-25.92	30.11	-53.47
BRD-K01624546	docosatrienoic-acid	inhibitor of LTB4 binding to neutrophils			10.89	72.61	23.25	0	10.89	-4.6	0	70.41	-29.23	46.26
BRD-A52326238	isogedunin	HSP inhibitor			10.85	32.74	27.3	96.61	-46.17	21.7	0	-38.6	-31.07	NaN
BRD-A02180903	betamethasone	corticosteroid agonist, glucocorticoid receptor agonist	NR3C1	Glucocorticoid receptor agonist	10.81	90.15	97.28	-43.81	0	0	0	10.81	20.52	58.57
BRD-A41112154	oleanolic-acid	antitumor agent			10.8	-5.79	0	NaN	NaN	21.6	26.04	NaN	NaN	NaN
BRD-K82562631	tolmetin	cyclooxygenase inhibitor	PTGS2, PTGS1	Cyclooxygenase inhibitor	10.76	10.76	-16.3	-39.46	-46.9	24.61	92.69	-16.07	78.54	32
BRD-K91485395	BRD-K91485395	dual specificity protein phosphatase inhibitors			10.76	59.82	35.85	0	21.52	-74.69	-47.84	-42.72	77.36	NaN
BRD-K47639036	flavoxate	acetylcholine receptor antagonist	CHRM1, CHRM2		10.74	22.83	10.74	-17.1	-11.03	56.56	81.56	0	17.94	0
BRD-K57569181	pentoxifylline	phosphodiesterase inhibitor, acetylcholinesterase inhibitor, chitinase inhibitor, tumor necrosis factor production inhibitor	TNF, ACHE, ADORA1, ADORA2A, ADRA2B, CHIA, NT5E, PDE4A, PDE4B, PDE5A		10.63	22.96	18.68	31.63	-65.15	3.04	-68.48	75.54	10.63	-43.04
BRD-A09533288	verapamil	calcium channel blocker, L-type calcium channel blocker, dopamine receptor antagonist	CACNA1C, CACNA1D, CACNA1G, CACNA1S, CACNA1A, CACNA1B, CACNA1F, CACNA1I, CACNB1, CACNB2, CACNB3, CACNB4, CYP2C8, CYP2E1, CYP3A4, CYP3A5, CYP3A7, DRD2, KCNA10, KCNA7, KCNH2, KCNJ11, NALCN, SCN5A, SLC29A4, SLC6A4		10.58	7.39	-46.53	77.36	10.58	-18.56	-6.22	22.47	57.32	88.45
BRD-K33193182	methylnorlichexanthone	Aurora kinase inhibitor, Pim kinase inhibitor, VEGFR inhibitor	AURKB, KDR, PIM1		10.49	58.69	20.98	NaN	NaN	0	-71.63	NaN	NaN	NaN
BRD-M41783010	acamprosate	glutamate receptor antagonist, excitatory amino acid receptor antagonist, GABA receptor agonist, glutamate receptor modulator	GABRA1, GABRA2, GABRA3, GABRA4, GABRA5, GABRA6, GABRB1, GABRB2, GABRB3, GABRD, GABRE, GABRG1, GABRG2, GABRG3, GABRP, GABRQ, GRIN1, GRIN2A, GRIN2B, GRIN2C, GRIN2D, GRIN3A, GRIN3B, GRM5		10.38	28.18	NaN	0	-55.32	NaN	NaN	-48.97	20.75	98.32
BRD-K67439147	SIB-1893	glutamate receptor antagonist	GRM5, GRM4		10.34	10.34	0	84.96	-92.79	0	25.03	69.97	-35.68	34.73
BRD-K81847782	scandenin	plant compound with antimicrobiial activity			10.34	20.67	0	NaN	NaN	-67.45	69.19	NaN	NaN	NaN
BRD-K55424922	anpirtoline	serotonin receptor agonist, serotonin receptor antagonist	HTR1B, HTR3A		10.31	72.04	-34.27	27.4	-37.23	20.62	0	26.4	-60.72	NaN
BRD-A24228527	ofloxacin	antibiotic that inhibits DNA gyrase, topoisomerase inhibitor	TOP2A		10.17	24.27	20.34	58.43	0	0	0	58.45	-46.14	NaN
BRD-K55889443	rifapentine	DNA directed RNA polymerase inhibitor, DNA directed DNA polymerase inhibitor	CYP2C8, CYP3A4		9.92	9.92	39.2	0	31.41	0	NaN	46.21	-17.62	NaN
BRD-K54529596	captopril	angiotensin converting enzyme inhibitor	ACE, LTA4H, MMP2, MMP9		9.92	15.39	-6.02	65.54	0	0	61.29	80.2	4.45	NaN
BRD-K92577649	GBR-13069	dopamine uptake inhibitor	SLC6A3		9.9	19.8	94.68	NaN	NaN	-39.29	0	NaN	NaN	NaN
BRD-K36965586	m-chlorophenylbiguanide	serotonin receptor agonist	HTR3A, HTR3B		9.9	-21.26	14.5	67.88	0	-48.23	9.9	91.97	40.22	0
BRD-K87048468	RS-102221	serotonin receptor antagonist	HTR2C, HTR2A, HTR2B		9.89	-67.81	81.77	0	0	9.89	64.22	0	75.14	73.77
BRD-K46424862	hymecromone	monoamine oxidase inhibitor	MAOA		9.78	17.89	-38.01	21.3	52.19	-34	51.97	-22.05	1.68	NaN
BRD-K78838262	austricine	hypolipidemic			9.53	77.95	19.06	NaN	NaN	-58.72	0	NaN	NaN	NaN
BRD-K00662280	CL-218872	GABA receptor agonist	GABRA1, GABRA2, GABRA3, GABRA5, GABRB2, GABRG2		9.53	9.53	35.97	0	-23.79	23.83	26.54	0	53.21	-53.17
BRD-K11634954	GBR-13069	dopamine uptake inhibitor	SLC6A3		9.29	9.29	15.36	0	27.53	0	65.42	-81.89	-25.17	33.27
BRD-K46862739	metyrapone	cytochrome P450 inhibitor, 11-beta hydroxysteroid dehydrogenase inhibitor, mineralocorticoid receptor antagonist	CYP11B1, HSD11B1, NR3C2		9.19	18.39	23.11	28.78	0	-8.64	-44.81	84.28	-2.22	NaN
BRD-A78322124	dobutamine	adrenergic receptor agonist	ADRB1, ADRB2, ADRA1A	Beta-adrenergic receptor agonist	9.18	76.4	67.06	0	-57.48	21.68	93.34	-36.4	9.18	0
BRD-A07440155	labetalol	adrenergic receptor antagonist	ADRB1, ADRB2, ADRA1A, ADRA1D, ADRA1B		9.17	0	16.17	-12.8	9.17	-22.1	-13.66	73.06	66.09	53.91
BRD-K76205745	losartan	angiotensin receptor antagonist	AGTR1		9.15	0	98.21	-77.62	-13.4	9.15	38.2	26.74	0	14.22
BRD-K98530306	clonidine	adrenergic receptor agonist	ADRA2A, ADRA2B, ADRA2C, ADRA1A, ADRA1B, ADRA1D		8.92	-3.83	6.32	11.64	0	0	70.46	8.92	40.6	82.61
BRD-A22380646	pantoprazole	ATPase inhibitor	ATP4A, CYP2C19, CYP3A4		8.92	8.92	13.39	51.42	0	98.28	-34.59	0	49.72	-40.62
BRD-K53545112	CNQX	glutamate receptor antagonist, unidentified pharmacological activity	GRIA1, GRIA2, GRIA3, GRIA4		8.87	-22.33	26.43	0	-18.04	17.74	-96.97	59.32	34.83	NaN
BRD-K74913225	brinzolamide	carbonic anhydrase inhibitor	CA2, CA1, CA7, CA12, CA14, CA4, CA5A, CYP2B6, CYP2C8		8.77	17.64	92.08	0	0	0	8.77	77.1	4.92	90.12
BRD-K48059230	YM-298198	glutamate receptor antagonist	GRM1		8.67	-45.39	34.52	-56.33	33.05	-21.2	0	17.34	50.67	NaN
BRD-K30351863	BRD-K30351863	APEX inhibitor	APEX1		8.63	17.26	-71.93	71.4	0	NaN	0	92.57	-88.72	85.62
BRD-K90885812	propantheline	acetylcholine receptor antagonist	CHRM1, CHRM2, CHRM3, CHRM4		8.62	13.78	59.77	55.8	49.6	-29.63	0	0	3.46	NaN
BRD-K38775274	dexamethasone	glucocorticoid receptor agonist, corticosteroid agonist, immunosuppressant	ANXA1, CYP3A4, CYP3A5, NOS2, NR0B1, NR3C1, NR3C2		8.58	13.54	5.09	-10.09	38.03	0	41.69	8.58	-27.3	39.83
BRD-A18043272	phensuximide	anticonvulsant			8.51	33.09	21.52	0	0	-39.07	0	88.66	17.02	NaN
BRD-K84639753	safinamide	dopamine reuptake inhibitor, glutamate release inhibitor, monoamine oxidase inhibitor, calcium channel antagonist, calcium channel modulator, Sodium Channel Blockers, sodium channel blocker	MAOB, SLC6A3		8.48	46.71	8.48	-79.64	34.99	0	-67.5	0	54.24	52.61
BRD-K51318897	fenbendazole	cytochrome P450 inhibitor, tubulin inhibitor	CYP2C19, CYP2D6, CYP2J2, CYP3A4, TUBB	Tubulin inhibitor	8.14	-32.47	57.61	0	-77.13	-95.92	97.67	57.22	8.14	66.01
BRD-A08187463	racecadotril	enkephalinase inhibitor, membrane metalloendopeptidase inhibitor, neprilysin inhibitor	MME		7.96	9.16	16.53	-87.59	15.29	-84.55	0	-92.04	7.96	93.74
BRD-K55344148	BU-224	imidazoline receptor ligand	MAOA, MAOB	Imidazoline ligand	7.95	0	15.89	86.7	48.35	-7.95	-93.75	22.54	0	NaN
BRD-K53061490	ozagrel	thromboxane synthase inhibitor, platelet aggregation inhibitor, selective thromboxane synthetase inhibitor	TBXAS1		7.84	15.68	89.89	70.73	-15.28	-30.29	72.71	-4.63	0	NaN
BRD-A33168282	sotalol	adrenergic receptor antagonist, polarization inhibitor, potassium channel antagonist	ADRB1, ADRB2, KCNH2		7.76	-6.03	24.49	-18.57	21.54	91.86	-55.9	-35.82	51.49	NaN
BRD-K60923938	veratridine	sodium channel activator	SCN1A, SCN3A, SCN8A, SCN9A		7.74	7.74	-24.39	0	24.47	-5.14	24.96	76.95	68.89	0
BRD-K24859147	KIN001-242	protein kinase inhiibor	RPS6KA3		7.7	7.7	-52.33	67.48	31.12	-70.55	0	0	38.34	69
BRD-K88742110	BRD-K88742110	HDAC inhibitor, interleukin synthesis inhibitor	HDAC8, IL1B		7.3	85.19	-23.38	-62.71	24.25	23.25	-24.02	7.3	39.04	-30.19
BRD-K43978949	PIT	purinergic receptor antagonist	P2RY1		7.25	0	79.34	0	-36.07	7.25	54.93	88.99	34.94	0
BRD-K94919853	10H-phenothiazin-10-yl)(p-tolyl)methanone	BCHE inhibitor	BCHE		7.21	31.1	14.42	0	73.09	-31.13	-52.69	-34.15	23.46	NaN
BRD-A84493640	atovaquone	cytochrome b-c1 complex inhibitor, dihydroorotate dehydrogenase inhibitor, mitochondrial electron transport inhibitor	DHODH		7.2	38.41	36.04	79.57	-22.84	-38.72	0	14.41	0	NaN
BRD-A37959677	estrone	estrogen receptor agonist, estrogenic hormone	ESR1, ESR2		7.08	95.67	14.16	-61.34	0	0	0	62.29	20.53	NaN
BRD-K49577446	flunisolide	cytochrome P450 inhibitor, corticosteroid agonist, corticosteroid hormone receptor agonist, glucocorticoid receptor agonist, immunosuppressant	NR3C1		7.03	-50.84	7.03	-43	28.81	94.5	13.24	-60.02	54.91	-22.52
BRD-K40901640	cinanserin	serotonin receptor antagonist	HTR2A		7.03	13.95	-10.1	13.03	-71.42	-78.76	44.27	13.89	1.03	NaN
BRD-A17655518	ibuprofen	cyclooxygenase inhibitor, NFkB pathway inhibitor	PTGS2, PTGS1, ASIC1, BCL2, CFTR, CYP2C8, FABP2, PLAT, PPARG, SLC5A8, THBD		6.94	11.68	48.72	-11.6	2.2	57.54	0	23.47	-16.05	NaN
BRD-K64755930	etazolate	phosphodiesterase inhibitor, alpha secretase activator, GABA receptor modulator	GABRB3, PDE4A		6.93	13.87	0	0	37.44	52.6	0	-29.99	36.16	NaN
BRD-K22828899	TUL-XXI039	serine/threonine kinase inhibitor			6.86	13.71	-41.22	0	40.13	58.35	0	0	73.8	NaN
BRD-A09056319	alfuzosin	adrenergic receptor antagonist	ADRA1A, ADRA1D, ADRA1B, KCNH2		6.71	36.46	-40.54	-2.7	26.61	-92.56	0	80.31	6.71	25.58
BRD-A92161634	scopoline	acetylcholine receptor antagonist			6.7	48.81	-69.7	17.68	-27.87	13.88	0	0	13.4	NaN
BRD-K39339537	epirizole	cyclooxygenase inhibitor	PTGS1, PTGS2		6.53	0	93.42	-3.71	75.44	6.53	5.82	-12.14	27.48	63.45
BRD-A79226577	tropisetron	serotonin receptor antagonist, polarization inhibitor, sodium channel blocker	HTR3A, GLRA1, GLRA2, GLRB, HTR4		6.5	-17.25	13	93.13	-28.27	0	0	19.64	82.01	NaN
BRD-K39569857	avrainvillamide-analog-3	nucleophosmin inhibitor	NPM1	Nucleophosmin inhibitor	6.49	33.8	NaN	-11.88	20.22	-38.8	37.35	12.98	-24.7	0
BRD-K57179821	crotamiton	scabicidal, antipruritic			6.46	4.34	78.31	6.46	-2.42	18.66	28.82	14.89	4.89	0
BRD-K47278471	diphenhydramine	histamine receptor antagonist	HRH1		6.44	6.44	37.39	0	20.52	74.44	NaN	-55.05	-9.63	NaN
BRD-A43671941	oxprenolol	adrenergic receptor antagonist	ADRB1, ADRB2		6.32	0	-79.97	58.97	65.63	-25.3	0	22.31	12.63	NaN
BRD-A64977602	mirtazapine	adrenergic receptor antagonist, serotonin receptor antagonist	ADRA2A, HTR2A, HTR2C, ADRA2C, HTR3A, ADRA1A, ADRA1B, ADRA1D, ADRA2B, ADRB1, ADRB2, DRD1, DRD2, DRD3, DRD5, HRH1, HRH3, HTR2B, HTR7, OPRK1, SLC6A2, SLC6A3, SLC6A4		6.22	4.45	29.17	91.38	60.62	-9.29	24.09	-23.96	6.22	0
BRD-K51033547	tramadol	opioid receptor agonist, norepinephrine reputake inhibitor, serotonin reuptake inhibitor, adrenergic transmitter uptake inhibitor, OP3 receptor agonist, serotonin uptake inhibitor	OPRM1, SLC6A2, SLC6A4, CHRFAM7A, CHRM3, CYP2B6, GRIN3A, HTR2C, OPRD1, OPRK1		6.17	62.98	98.51	-31.18	0	6.17	0	34.78	37.11	0
BRD-K60770992	pergolide	dopamine receptor agonist, calcium-activated potassium channel blocker, potassium channel blocker, prolactin inhibitor	DRD1, DRD2, ADRA2A, ADRA2B, ADRA2C, DRD3, DRD4, DRD5, HTR1A, HTR1B, HTR1D, HTR2A, HTR2B, HTR2C, ADRA1A, ADRA1B, ADRA1D, KCNA5		6.14	-6.62	29.1	4.51	6.14	69.64	51.24	-70.76	44.58	-27.55
BRD-K17306061	aprepitant	tachykinin antagonist	TACR1, CYP2C19		6.1	63.02	56.99	0	50.68	-40.82	-62.95	56.57	6.1	-46.23
BRD-K66043364	noscapine	bradykinin receptor antagonist, tubulin polymerization inhibitor, apoptosis stimulant, microtubule inhibitor, tubulin inhibitor	BDKRB2, SIGMAR1		5.91	-16.63	-43.82	-84.49	44.28	0	81.76	50.92	11.81	NaN
BRD-K48300629	zonisamide	GABA receptor agonist, Sodium Channel Blockers, T-type calcium channel blocker	CA1, CA12, CA7, SCN1A, CA10, CA11, CA13, CA14, CA2, CA3, CA4, CA5A, CA5B, CA6, CA8, CA9, CACNA1G, CACNA1H, CACNA1I, MAOA, MAOB, SCN11A, SCN1B, SCN2A, SCN2B, SCN3A, SCN3B, SCN4A, SCN4B, SCN5A, SCN9A		5.83	-1.64	35.54	85.17	0	-33.08	0	48.22	11.66	NaN
BRD-K57222227	indometacin	cyclooxygenase inhibitor	PTGS1, PTGS2, PPARG, PTGDR2, GLO1, PLA2G2A, PPARA, PTGR2, SLC46A1		5.74	-85.95	57.11	-3.75	14.99	11.49	36.65	-17.2	0	NaN
BRD-A26384407	chlortalidone	carbonic anhydrase inhibitor, diuretic, sodium ion tranport inhibitor	CA7, CA1, CA12, CA14, CA4, SLC12A1		5.67	-9.53	5.67	23.95	-2.74	-39.06	93.74	65.64	75.71	0
BRD-K06557128	voriconazole	cell wall synthesis inhibitor, cytochrome P450 inhibitor, lanosterol demethylase inhibitor	CYP2C19, CYP51A1		5.65	0	30.03	-16.15	55.08	-57.01	NaN	46.73	5.65	NaN
BRD-K89375097	pirenzepine	acetylcholine receptor antagonist	CHRM1, CHRM2, CHRM3, CHRM4, CHRM5		5.29	5.29	68.1	0	-64.4	6.95	92.33	-45.91	96.53	0
BRD-K13926615	vardenafil	phosphodiesterase inhibitor	PDE5A, CYP2C19, CYP2C8, CYP3A5, PDE6G, PDE6H		5.28	-40.92	5.28	0	-28.18	6.62	14.47	-29.03	46.81	10.08
BRD-K26117720	gingerol	nitric oxide synthase inhibitor			5.26	47.36	-44.97	97.15	-54.45	58.78	0	10.52	-49.66	NaN
BRD-K66093087	FGIN-1-43	benzodiazepine receptor ligand	TSPO		5.16	13.24	-50.88	57.23	-50.86	0	0	10.33	44.99	NaN
BRD-K05926469	lenalidomide	angiogenesis inhibitor, cereblon inhibitor, tumor apoptosis inducer, tumor necrosis factor production inhibitor, tumor necrosis factor receptor antagonist	CRBN, TNF, CDH5, PTGS2, TNFSF11		5.1	77.15	0	49.86	5.1	0	37.49	82.37	0	0
BRD-K28912512	nicotinamide	oxidoreductase stimulant, protein synthesis stimulant	PARP1, AOX1, BST1, CYP2E1, LDHA, SIRT5		4.93	4.93	-33.92	-58.38	56.71	71.12	48.86	-78.08	-25.01	42.58
BRD-A07824748	flavanone	11-beta hydroxysteroid dehydrogenase inhibitor	ADORA3, HSD11B1		4.91	-11.4	-64.09	9.83	75.36	43.7	0	-64.6	32.59	NaN
BRD-K78883024	BRD-K78883024	neuropeptide receptor antagonist	NPSR1		4.91	9.81	25.66	78.27	29.86	-40.35	0	-13.71	-13.44	NaN
BRD-K92049597	triamterene	sodium channel blocker	SCNN1A, SCNN1B, SCNN1G, SCNN1D	Sodium channel blocker	4.88	-28.2	4.88	4.42	28.43	21.08	-3.38	49.6	70.29	-45.91
BRD-K09631521	thiotepa	cytochrome P450 inhibitor	CYP2B6		4.86	-13.9	28.75	23.35	0	98.9	82.23	-3.51	4.86	-31.46
BRD-K94353609	fluocinolone	corticosteroid agonist, glucocorticoid receptor agonist	NR3C1, SERPINA6	Glucocorticoid receptor agonist	4.76	0	63.14	71.18	0	-62.59	0	91.01	9.52	NaN
BRD-K59163477	cisapride	acetylcholine receptor agonist, serotonin receptor agonist	HTR4, KCNH2, CYP2B6, CYP2C8, CYP3A5, CYP3A7, HTR2A, HTR3A		4.75	0	9.5	15.43	14.39	0	0	60.81	-17.02	NaN
BRD-K40758068	efavirenz	HIV reverse transcriptase inhibitor, non-nucleoside reverse transcriptase inhibitor, reverse transcriptase inhibitor	CYP2B6, CYP2C19, CYP2C8, CYP3A4, CYP3A5		4.66	44.65	-59.09	71.43	-22.42	0	NaN	87.68	4.66	NaN
BRD-A51714012	venlafaxine	serotonin reuptake inhibitor, adrenergic transmitter uptake inhibitor, norepinephrine reuptake inhibitor, norepinephrine reputake inhibitor, serotonin uptake inhibitor	SLC6A2, SLC6A4, CYP2C19, SLC6A3		4.42	11.15	4.42	9.31	-98.76	-41.98	69.74	9.76	3.38	-13.01
BRD-A31227688	kynuramine	aryl hydrocarbon receptor activator			4.42	48.24	27.91	0	16.34	25.22	4.42	-39.14	0	0
BRD-K11905747	spectinomycin	30S ribosomal subunit inhibitor		Bacterial 30S ribosomal subunit inhibitor	4.31	99.81	0	52.38	59.51	0	0	-91.05	8.62	NaN
BRD-K63792901	arecaidine	acetylcholine receptor agonist	CHRM1, CHRM2, CHRM3, CHRM4		4.29	92.82	-17.04	91.9	-12.93	4.29	43.24	0	30.48	0
BRD-K77695569	tiabendazole	quinol-fumarate reductase inhibitor			4.27	-8.09	4.27	-77.5	-81.46	34.15	6.4	72.68	65.95	0
BRD-A65739223	ramipril	angiotensin converting enzyme inhibitor	ACE		4.23	0	16.84	67.32	-6.91	-85.83	0	8.46	60.11	NaN
BRD-K73978287	hydrocortisone	corticosteroid agonist, glucocorticoid receptor agonist, immunosuppressant, interleukin receptor antagonist	ANXA1, NOS2, NR3C1, NR3C2	Glucocorticoid receptor agonist	4.22	-12.69	8.45	86.61	0	0	49.55	-75.45	35.64	NaN
BRD-K41713976	E-4031	polarization inhibitor, potassium channel antagonist, potassium channel blocker	KCNH2, KCNH1		4.05	-19.38	56.04	4.05	-3.58	0	57.21	88.79	-52.21	12.78
BRD-K13032584	procarbazine	DNA alkylating drug, transmethylation inhibitor			4.04	-8.8	4.04	72.4	0	-45.51	0	83.26	27.77	56.68
BRD-A54490543	pirlindole	monoamine oxidase inhibitor	MAOA, SLC6A2, SLC6A4		3.62	12.28	-44.95	0	-24.92	-9.96	59.45	7.23	13.53	NaN
BRD-A95869247	indapamide	carbonic anhydrase inhibitor, thiazide diuretic	KCNQ1, CA7, KCNE1, SLC12A3	Na-K-Cl transporter inhibitor	3.56	0	-34.85	82.47	-29.17	-8.81	52.6	7.12	20.52	NaN
BRD-K65417056	meprylcaine	anesthetic			3.51	3.51	-55.83	0	-28.78	74.08	58.14	28.98	-71.66	63.81
BRD-K88611939	aniracetam	glutamate receptor agonist	DRD2, GRIA1, GRIA2, GRIA3, HTR2A, GRIA4		3.35	0	36.95	0	-37.61	14.75	65	83.53	3.35	-79.14
BRD-K47936004	piribedil	dopamine receptor agonist, adrenergic receptor antagonist	DRD2, DRD3, ADRA1A, ADRA2A, ADRA2C, DRD4, HTR1A, HTR2B		3.14	0	-11.36	6.29	18.97	-78.66	46.72	-33.63	35.86	NaN
BRD-K73999723	telmisartan	angiotensin receptor antagonist, PPAR receptor agonist, PPAR receptor modulator, PPAR receptor partial agonist	AGTR1, PPARG, CYP2C19, CYP2J2, PPARA		2.87	-53.95	18.87	98.48	-47.81	2.87	12.2	-40.48	0	50.88
BRD-A70514680	articaine	local anesthetic			2.23	4.46	88.72	54.88	-61.69	0	-54.36	-26.49	10.08	NaN
BRD-K28667793	pyrazinamide	fatty acid synthase inhibitor	FASN		2.18	4.36	-17.24	46.64	82.35	0	0	-54.89	49.75	NaN
BRD-K41996876	tyrphostin-1	epidermal growth factor receptor (EGFR) inhibitor	EGFR		2.06	7.22	2.06	-8.81	7.01	-2.27	0	-12.82	4.94	56.76
BRD-A80793822	pemoline	non-narcotic dopaminergic compound			1.71	-2.07	-60.89	62.84	5.48	-49.7	89.26	23.71	-14.22	NaN
BRD-K44876623	zolpidem	benzodiazepine receptor agonist, GABA benzodiazepine site receptor agonist, non-benzodiazepine hypnotic	GABRA1, GABRA2, GABRA3	Benzodiazepine receptor agonist	1.46	18.71	-16.47	38.85	-32.47	0	69.07	-77.7	2.92	NaN
BRD-K32696739	noreleagnine	imidazoline receptor ligand, serotonin receptor ligand	ADRA2A, ADRA2B, ADRA2C, HTR2A, MAOA, MAOB		1.42	84.32	15	-17.73	-32.2	1.42	10.08	87.79	0	-45.65
BRD-A41451487	PK-11195	benzodiazepine receptor antagonist, constitutive androstane receptor (CAR) antagonist, PXR agonist, translocator protein antagonist	TSPO, NR1I2, NR1I3		1.09	11	-27.45	24.45	-38.92	5.61	1.09	-59.39	-54.12	41.09
BRD-K62363391	dapsone	dihydrofolate reductase inhibitor, dihydropteroate synthase inhibitor, FOLP inhibitor	DHFR	Dihydrofolate reductase inhibitor	1.08	0	-20.57	87.62	0	59.92	42.53	-64.76	2.15	NaN
BRD-A15931911	bucladesine	adenosine receptor agonist, cAMP stimulant, vasodilator	PRKACA		1.01	54.65	-51.94	NaN	NaN	-43.52	45.54	NaN	NaN	NaN
BRD-K87226815	cycloserine	glutamate receptor agonist, glutamate receptor modulator	GRIN1		0.91	34.91	-59.61	23.31	-10.28	-94.05	71.11	-27.43	12.09	NaN
BRD-A91992993	siguazodan	histamine receptor antagonist, phosphodiesterase inhibitor	PDE3A		0.3	-12.78	42.63	9.91	-28.82	-9.31	-76.76	42.32	15.58	NaN
BRD-A09094913	strychnine	acetylcholine receptor antagonist	GLRA1, CHRM1, CHRM2, CHRM3, CHRM4, CHRM5, CHRNA10, CHRNA9, GLRA2, GLRA3, GLRB		0	-34.53	2.95	46.7	-50.38	0	0	46.76	0	0
BRD-A55393291	testosterone	androgen receptor (AR) agonist, androgen receptor agonist, testosterone receptor agonist	AR, CYP19A1, CYP2C19, CYP2C8, CYP3A5	Androgen receptor modulator	0	39.03	0	-40.76	0	-58.77	62.56	-31.31	20.66	-37
BRD-K99621550	tubocurarine	acetylcholine receptor antagonist	CHRNA2, HTR3A, ACHE, HTR3B, KCNN1, KCNN2, KCNN3, ZACN		0	-44.1	54.12	50.76	52.37	-60.32	0	-54.76	-48.52	75.21
BRD-A61392169	eliprodil	glutamate receptor antagonist	GRIN1, GRIN2B		0	-50.35	-38.99	67.5	63.96	-12.19	0	58.76	0	NaN
BRD-A13133631	fluorometholone	corticosteroid agonist, glucocorticoid receptor agonist	NR3C1	Glucocorticoid receptor agonist	0	63.34	0	0	0	68.91	-50.01	-10.74	-17.82	NaN
BRD-A78303415	hyoscyamine	acetylcholine receptor inhibitor	CHRM1, CHRM2, CHRM3, CHRM4		0	18.65	0	63.49	0	-12.74	0	0	-55.07	NaN
BRD-A63998256	helveticoside	ATPase inhibitor	ATP1A1	ATPase inhibitor	0	-21.76	-48.09	0	-96.06	18.64	0	0	15.6	NaN
BRD-A16700644	isoxsuprine	adrenergic receptor agonist	ADRB2	Beta-adrenergic receptor agonist	0	-36.41	74.17	0	0	-55.92	0	53.5	24.79	NaN
BRD-A50764878	MDL-73005EF	serotonin receptor antagonist, serotonin receptor partial agonist	HTR1A		0	-7.72	53.66	22.17	0	-61.29	0	-26.43	2.96	NaN
BRD-K26979635	NS-3694	glutamate receptor antagonist	GRIK1		0	17.98	-23.47	0	-12.43	0	0	74.26	37.52	NaN
BRD-A19736161	ondansetron	serotonin receptor antagonist	HTR3A, CYP2D6, CYP3A5, HTR1A, HTR1B, HTR3B, HTR4, OPRM1		0	0	-3.92	6.23	-10.39	12.59	0	-24.15	0	-48.59
BRD-K11742128	triprolidine	histamine receptor antagonist	HRH1		0	-43.03	0	0	88.37	-21.96	0	92.25	93	NaN
BRD-K47207162	zimelidine	serotonin uptake inhibitor	SLC6A4, MAOA, MAOB		0	-49.84	-98.5	31.21	0	0	0	0	-33.09	NaN
BRD-K32536677	AGK-2	SIRT inhibitor, SIRT pathway	SIRT2		0	63.22	0	0	0	33.96	50.68	0	0	0
BRD-K36927236	glibenclamide	sulfonylurea, ATP channel blocker, ATP-sensitive potassium channel antagonist, biguanide, gluconeogenesis inhibitor, insulin secretagogue, insulin sensitizer, TRPA1 agonist	KCNJ11, ABCC8, CFTR, KCNJ5, KCNJ8, ABCA1, ABCB11, ABCC9, CPT1A, KCNJ1, SLCO2B1, TRPA1		0	12.55	9.55	0.94	37.44	-79.27	0	-2.11	-6.85	0
BRD-K94325918	kinetin-riboside	apoptosis inducer			0	49.35	88.64	0	0	-45.1	0	-63.06	-48.7	52.03
BRD-K30064966	BRD-K30064966	caspase activator	CASP3		0	0	0	0	-79.66	-36.54	80.36	0	0	40.15
BRD-K33583600	isoliquiritigenin	guanylate cyclase activator, aldose reductase inhibitor, glutamate receptor antagonist, histamine receptor antagonist, SIRT activator	AKR1B1, HRH2, SIRT1		0	-88.4	30.8	51.65	0	75.9	28.84	0	-51.09	-75.37
BRD-K11853856	PJ-34	PARP inhibitor	EEF2, PARP1, PARP15, PARP3	PARP inhibitor	0	77.12	0	-27.06	-22.41	69.14	-21.29	56.76	25.07	-36.49
BRD-A97437073	rosiglitazone	PPAR receptor agonist, insulin sensitizer, thiazolidinedione	PPARG, ACSL4, CYP2C8, FFAR1, INS, TRPC5, TRPM3	PPAR receptor agonist	0	-79.99	0	-16.15	0	15.34	-18.73	0	73.32	-86.47
BRD-K51575138	TPCA-1	IKK inhibitor	IKBKB	IKK inhibitor	0	-37.95	0	0	0	54.97	0	-89.54	-9.49	-67.38
BRD-K80527266	triacsin-c	adrenergic receptor antagonist	ACSL1		0	-16.38	75.12	46.08	0	-44.29	0	-71.54	93.45	0
BRD-A85860691	chaetocin	histone lyinse methyltransferase inhibitor, histone lysine N methyltransferase inhibitor	EHMT2, SUV39H1		0	79.17	0	92.59	0	-40.48	0	99.47	0	98.18
BRD-K82135108	elesclomol	apoptosis stimulant, HSP agonist, HSP inducer, oxidative stress inducer, topoisomerase inhibitor	TOP2A		0	-21.69	-50.11	0	64.6	-55.68	0	22.73	-65.05	0
BRD-A75517195	thiazolopyrimidine	CDC inhibitor			0	-85.31	0	9.59	58.01	-93.47	-87.15	55.07	68.41	0
BRD-K81418486	vorinostat	HDAC inhibitor, cell cycle inhibitor	HDAC1, HDAC2, HDAC3, HDAC6, HDAC8, HDAC10, HDAC11, HDAC5, HDAC9	HDAC inhibitor	0	-97.04	0	-60.95	0	-89	0	0	0	0
BRD-K61033289	15-delta-prostaglandin-j2	PPAR receptor agonist, FXR antagonist	PPARG, NR1H4		0	-80.48	42.98	0	0	0	0	0	0	0
BRD-K88560311	rucaparib	PARP inhibitor	PARP1, PARP2	PARP inhibitor	0	-44.18	-64.39	-20.2	99.15	65.01	0	0	-27.39	52.52
BRD-K09907482	PRL-3-inhibitor-I	PRL phosphatase inhibitor, tyrosine phosphatase inhibitor	PTP4A3		0	-30.05	0	65.23	-6.5	11.62	0	22.84	33.48	-53.28
BRD-K59184148	SB-216763	glycogen synthase kinase inhibitor	GSK3B, CCNA2, CDK2, GSK3A	Glycogen synthase kinase inhibitor	0	-51.06	31.76	0	-70.32	0	87.13	0	15.95	0
BRD-K26657438	imiquimod	interferon inducer, toll-like receptor agonist, immunostimulant	TLR7, TLR8		0	30.64	91.78	-23.13	-41.38	-86.66	9.57	0	30.4	0
BRD-K93754473	tamoxifen	estrogen receptor antagonist, selective estrogen receptor modulator (SERM), estrogen receptor agonist, estrogen receptor modulator, PKC inhibitor	ESR1, ESR2, CYP3A5, EBP, GPER1, PRKCA, PRKCB, PRKCD, PRKCE, PRKCG, PRKCI, PRKCQ, PRKCZ		0	49.24	-16.21	14.94	20.11	0	0	-11.26	-78.92	18.26
BRD-K27316855	calcitriol	vitamin D receptor agonist, hypercalcaemic agent	VDR, CYP3A5		0	57.25	-37.13	0	-11.82	-58.65	0	-49.61	59.46	0
BRD-K91623615	ABT-751	tubulin inhibitor, dihydropteroate synthase inhibitor, microtubule inhibitor, PABA antagonist, tubulin polymerisation inhibitor	TUBB	Tubulin inhibitor	0	-56.74	98.08	0	-89.54	-94.8	56.97	0	-30.18	0
BRD-K50128260	sildenafil	phosphodiesterase inhibitor	PDE5A, PDE6G, PDE6H, SLCO1B1, SLCO1B3		0	0	0	0	0	39.05	-72.63	0	43.56	70.77
BRD-K28360340	TW-37	BCL inhibitor, MCL1 inhibitor	BCL2, BCL2L1, MCL1	BCL inhibitor	0	-66.3	87.52	-23.59	-63.53	-48.54	84.27	0	41.52	0
BRD-U88459701	atorvastatin	HMGCR inhibitor, dipeptidyl peptidase inhibitor, tumor necrosis factor expression inhibitor	HMGCR, DPP4, AHR, CYP3A5, FASLG	HMGCR inhibitor	0	-50.9	65.18	-84.01	0	75.27	51.59	-33.26	-25.71	0
BRD-A25004090	erastin	anion channel modulator, ion channel antagonist	VDAC2		0	0	30.29	0	0	-34.97	18.09	-17.38	0	-26.27
BRD-K59222562	BRD-K59222562	CLK inhibitor, dual specificity tyrosine-(Y)-phosphorylation regulated kinase inhibitor, dual-specificity tyrosine-(Y)-phosphorylation regulated kinase 1B inhibitor	CLK1, CLK4, DYRK1A, DYRK1B		0	24.44	98.53	0	0	NaN	-47.64	49.06	-30.49	0
BRD-A38793261	BRD-A38793261	ROR antagonist	RORC		0	86.01	-63.49	-37.24	-38.62	NaN	0	0	26.59	79.45
BRD-A19500257	geldanamycin	HSP inhibitor	HSP90AA1, HSP90AB1	HSP inhibitor	0	-77.16	0	0	0	99.34	0	0	0	0
BRD-K24127443	BRD-K24127443	lipoxygenase inhibitor			0	0	93.85	0	0	41.79	0	75.12	0	-57.06
BRD-K35133769	BRD-K35133769	lipoxygenase inhibitor			0	-39.6	0	-79.34	60.42	62.12	0	0	0	-40.91
BRD-A34208323	VU-0404997-2	glutamate receptor modulator	GRM4		0	-7.75	48.49	0	0	0	-39.6	0	-47.78	0
BRD-K83010055	VU-0415374-1	glutamate receptor modulator	GRM4		0	75.76	39.7	-41.46	86.52	-42.38	0	0	-20.19	54.63
BRD-K74501079	azithromycin	50S ribosomal subunit inhibitor, protein synthesis inhibitor	MLNR		0	87.78	42.48	-84.64	-29.11	-75.64	72.99	0	-29.67	0
BRD-A42571354	cetirizine	histamine receptor antagonist	HRH1		0	0	27.59	-17.97	-30.22	-5.29	10.24	-88.13	19.9	0
BRD-K05673000	dicloxacillin	bacterial cell wall synthesis inhibitor		Bacterial cell wall synthesis inhibitor	0	65.74	-28.67	82.94	0	0	-31.94	0	0	48.42
BRD-K41410256	balsalazide	cyclooxygenase inhibitor, prostanoid receptor inhibitor, thromboxane receptor antagonist	PTGS1, PTGS2, ALOX5, PPARG		0	-39.68	0	-83.93	0	0	41.67	-70.54	95.47	-23.97
BRD-A46179541	doxapram	potassium channel blocker	KCNK3, KCNK9	Potassium channel blocker	0	-56.7	0	86.56	0	0	94.04	99.73	0	-94.9
BRD-A66435872	HTMT	histamine receptor agonist	HRH4		0	10.24	-31.45	1.19	-47.69	0	0	52.8	-28.99	0
BRD-A01826957	xanthinol	vasodilator			0	-17.58	-28.45	-8.73	0	53.44	62.15	-55.77	49.96	0
BRD-K02130563	panobinostat	HDAC inhibitor, apoptosis stimulant, cell cycle inhibitor	HDAC1, HDAC2, HDAC3, HDAC4, HDAC6, HDAC7, HDAC8, HDAC9	HDAC inhibitor	0	-55.83	0	-93.81	0	0	0	0	0	0
BRD-K26818574	BIX-01294	DNA methyltransferase inhibitor, histone lyinse methyltransferase inhibitor, histone lysine methyltransferase inhibitor	EHMT1, EHMT2		0	0	-83.33	87.54	20.63	66.4	0	0	-8.53	NaN
BRD-K05396879	15-delta-prostaglandin-j2	PPAR receptor agonist, FXR antagonist	PPARG, NR1H4	PPAR receptor agonist	0	-60.27	4.08	0	72.88	-71.24	0	-61.4	-25.44	0
BRD-A19037878	trichostatin-a	HDAC inhibitor, CDK expression enhancer, ID1 expression inhibitor	HDAC7, HDAC8, HDAC1, HDAC10, HDAC2, HDAC3, HDAC4, HDAC5, HDAC6, HDAC9		0	-90.09	0	-64.05	0	-90.62	0	0	0	0
BRD-K87426499	BRD-K87426499	caspase inhibitor	CASP3		0	40.75	-59.63	90.88	0	0	48.12	60.85	-24.1	-55.11
BRD-A66395008	parthenolide	NFkB pathway inhibitor, adiponectin receptor agonist	ADIPOR2, IKBKB, RELA		0	-40.01	-69.71	-43.67	98	0	57.7	-22.47	76.85	0
BRD-K97056771	HY-11007	Abl kinase inhibitor, Bcr-Abl kinase inhibitor	ABL1, BCR		0	31.75	40.07	0	-20.03	-81.52	59.9	-50.59	-30.75	0
BRD-K16478699	PLX-4720	RAF inhibitor	BRAF, KDR	RAF inhibitor	0	27.53	-3.68	-93.01	16.79	-69.08	-98.31	86.94	32.39	0
BRD-K47832606	floxuridine	DNA synthesis inhibitor, MDCK inhibitor, PEPT1 inhibitor, pyrimidine antagonist	TYMS		0	-70.89	0	-45.65	10.78	0	0	98.46	0	51.03
BRD-K31283835	tofacitinib	JAK inhibitor, disease modifying antirheumatic drug, immunosuppressant, MAP kinase inhibitor, tyrosine kinase inhibitor	JAK3, JAK1, JAK2, CYP2C19, TYK2		0	0	-57.91	36.31	40.61	41.04	-83.93	-50.26	35	0
BRD-K22096725	ALW-II-49-7	ephrin inhibitor	DDR1, EPHA2, EPHA4, EPHA7, EPHB2, EPHB4, EPHB6		0	-17.84	0	0	-39.69	0	50.08	43.13	0	91.45
BRD-A02333338	cyclopamine	smoothened receptor antagonist, hedgehog pathway inhibitor	SMO, DHH, IHH, PTCH1		0	0	0	-82.54	0	-57.16	-99.16	0	-56.5	0
BRD-K07888107	depudecin	HDAC inhibitor	HDAC1, HDAC2	HDAC inhibitor	0	-26.75	0	0	-25.18	0	0	-56	17.75	0
BRD-A32161980	carbetocin	analogue of oxytocin	OXTR		0	-38.45	17.54	-56.24	0	60.4	61.16	0	-55.85	-67.05
BRD-K17743125	belinostat	HDAC inhibitor, cell cycle inhibitor	HDAC1, HDAC2, HDAC3, HDAC4, HDAC5, HDAC6, HDAC7, HDAC8, HDAC9	HDAC inhibitor	0	-75.13	0	0	0	-56.55	0	0	38.43	0
BRD-K71512533	SNS-314	Aurora kinase inhibitor	AURKA, AURKB, AURKC	Aurora kinase inhibitor	0	-30.81	92.01	99	-40.47	-44.37	0	73.37	-85.16	0
BRD-K89839824	raltitrexed	thymidylate synthase inhibitor, pyrimidine antagonist	TYMS, FPGS	Thymidylate synthase inhibitor	0	-47.25	-5.9	0	6.44	0	0	0	-3.49	49.74
BRD-K77175907	calcifediol	vitamin D receptor agonist	VDR	Vitamin D receptor agonist	0	37.04	-50.16	0	-94.35	0	84.36	-47.53	44.46	58.96
BRD-K32836707	CAY-10577	casein kinase inhibitor			0	89.8	14.23	0	0	-65.06	-82.24	-54.19	66.65	89.87
BRD-K72703948	ZM-447439	Aurora kinase inhibitor	AURKA, AURKB	Aurora kinase inhibitor	0	34.54	-56.12	0	12.92	61.5	-72.9	0	-72.93	-59.13
BRD-K17823458	danoprevir	HCV inhibitor, serine protease inhibitor			0	0	-47.55	0	34.46	0	51.61	0	55.31	64.93
BRD-K08206212	entecavir	DNA directed DNA polymerase inhibitor, DNA polymerase inhibitor, DNA replication inhibitor, reverse transcription inhibitor, transcription inhibitor		Reverse transcriptase inhibitor	0	99.93	-28.86	0	26.03	47.58	-50.25	0	32.6	0
BRD-K09186807	KIN001-244	phosphoinositide dependent kinase inhibitor	PDPK1		0	0	-96.59	-25.59	0	-96.04	55.53	-66.14	9.82	0
BRD-K98426715	tubacin	HDAC inhibitor	HDAC6		0	-7.55	18.57	-43.72	73.55	-31.56	0	65.35	-65.09	94.67
BRD-A64479082	quinidine	cytochrome P450 inhibitor, P glycoprotein inhibitor, sodium current blocker	SCN5A, ABCB1, CYP2D6, KCNA5, KCNA7, KCNH1, KCNH2, KCNH5, KCNK1, KCNK6, SLC29A4	Sodium channel blocker	0	0	37.12	0	95.57	-54.2	-55.9	0	-27.16	NaN
BRD-A82307304	atorvastatin	HMGCR inhibitor, dipeptidyl peptidase inhibitor, tumor necrosis factor expression inhibitor	HMGCR, DPP4, AHR, CYP3A5, FASLG		0	-57.6	0	63.92	43.46	0	-62.19	0	-64.54	NaN
BRD-K34098590	tienilic-acid	sodium/potassium/chloride transporter inhibitor, uric acid diuretic	CYP2C9, SLC12A1, SLC22A12		0	0	19.28	60.48	-47.39	0	0	86.92	-65.15	NaN
BRD-K44276885	acarbose	glucosidase inhibitor	GAA, MGAM, AMY2A, SI		0	81.97	0	-52	43.25	0	-91.54	-28.71	41.72	0
BRD-K71926323	marbofloxacin	DNA gyrase inhibitor		Bacterial DNA gyrase inhibitor	0	0	42.92	0	-74.21	0	0	63.37	-61.2	NaN
BRD-K98763141	niflumic-acid	cyclooxgenase inhibitor	CLCNKA, PTGS2, ANO1, CLCN1, CLCNKB, KCNQ1, PLA2G1B, PLA2G4A, PTGS1, UGT1A9		0	-14.3	0	72.97	0	-38.09	66.34	0	-19.03	NaN
BRD-A16754160	ampicillin	cell wall synthesis inhibitor	SLC15A1		0	0	0	-58.02	0	0	74.53	0	0	NaN
BRD-K68264559	brimonidine	adrenergic receptor agonist	ADRA2A, ADRA2B, ADRA2C, AOX1		0	0	0	-45.14	80.34	-8.41	0	0	-10.29	0
BRD-A34299591	budesonide	glucocorticoid receptor agonist, glucocordicoid receptor antagonist, immunosuppressant	NR3C1, CYP3A5, CYP3A7		0	63.91	-14.64	-29.17	0	71.2	0	4.77	-20.01	NaN
BRD-K20920669	cromoglicic-acid	immunosuppressant	KCNMA1, S100P		0	6.77	19.99	-66.08	0	-75.26	0	0	-14.66	NaN
BRD-A09472452	flecainide	sodium channel blocker, sodium channel inhibitor, voltage-gated sodium channel blocker	SCN5A, KCNA5, KCNA7, SCN4A		0	-20.86	3.55	41.81	-7.21	-13.81	0	8.19	7.21	0
BRD-K22662435	ganciclovir	DNA directed DNA polymerase inhibitor, DNA polymerase inhibitor, DNA synthesis inhibitor		DNA polymerase inhibitor	0	20.33	-47.55	-65.76	88	0	0	-20.07	62.34	NaN
BRD-M40783228	mesna	sulfhydryl compound that inactivates toxic metabolites of some chemotherapeutics			0	4.83	69.34	0	-66.33	0	0	0	8.51	NaN
BRD-K21680192	mitoxantrone	topoisomerase inhibitor, DNA intercalating drug, HCV inhibitor, immunosuppressant, Pim kinase inhibitor	TOP2A, PIM1	Topoisomerase inhibitor	0	-34.82	0	-65.42	0	-54.47	0	25.38	0	NaN
BRD-A29734509	disopyramide	voltage-gated sodium channel blocker	SCN5A, CHRM1, CHRM2, CHRM3, KCND2, KCND3, KCNH2		0	0	7.79	-8.24	-61.99	23.47	25.93	-50.38	13.32	-16.16
BRD-A50157456	terbutaline	adrenergic receptor agonist	ADRB2	Beta-adrenergic receptor agonist	0	0	38.88	94.73	0	0	-93.8	0	-25.08	NaN
BRD-A79479878	testosterone	androgen receptor (AR) agonist, androgen receptor agonist, testosterone receptor agonist	AR, CYP19A1, CYP2C19, CYP2C8, CYP3A5		0	-12.51	0	-90.4	0	0	0	56.95	-49.28	NaN
BRD-K24023109	diltiazem	L-type calcium channel blocker, calcium channel antagonist, calcium channel blocker	CACNA1C, CACNA1S, CACNA2D1, CACNG1, CYP3A5, CYP3A7, HTR3A, KCNA5		0	8.06	55.71	-30.45	31.51	41	-47.63	-25.91	-28.26	0
BRD-A44827100	erythromycin	NFkB pathway inhibitor, 50S ribosomal subunit inhibitor, motilin receptor agonist, RPLV inhibitor	CYP3A4, MLNR		0	82.71	0	0	-44.45	0	0	-78.13	38.05	NaN
BRD-K48168960	propylthiouracil	thyroperoxidase inhibitor	TPO, DIO1		0	10.91	-10.19	0	-86.04	0	0	0	-11.28	NaN
BRD-K92073408	norethisterone	ovulation inhibitor	PGR		0	-24.97	0	50.98	97.06	11.02	0	-81.69	-13.16	-29.7
BRD-K02265150	amoxapine	adrenergic transmitter uptake inhibitor, dopamine receptor, norepinephrine reputake inhibitor, serotonin receptor antagonist, serotonin reuptake inhibitor, serotonin uptake inhibitor, tricyclic antidepressant	SLC6A2, SLC6A4, HTR2A, HTR6, ADRA1A, ADRA1B, ADRA1D, ADRA2A, ADRA2B, ADRA2C, CHRM1, CHRM2, CHRM3, CHRM4, CHRM5, DRD1, DRD2, DRD3, DRD4, GABRA1, GABRA2, GABRA3, GABRA4, GABRA5, GABRA6, GABRB1, GABRB2, GABRB3, GABRD, GABRE, GABRG1, GABRG2, GABRG3, GABRP, GABRQ, HRH1, HRH4, HTR1A, HTR1B, HTR2B, HTR2C, HTR3A, HTR7, SLC6A3	Norepinephrine reuptake inhibitor	0	-8.24	15.15	18.12	0	14.5	-92.39	28.48	-70.63	0
BRD-K36862742	hydroflumethiazide	sodium/potassium/chloride transporter inhibitor	SLC12A1, ATP1A1, CA1, CA12, CA2, CA4, CA9, KCNMA1		0	13.16	-59.03	0	96	0	0	0	-65.49	NaN
BRD-A31312900	montelukast	leukotriene receptor antagonist	CYSLTR1, ALOX5, CYP2C8		0	-31.94	16.15	0	0	-66.77	59.75	-22.71	38.53	NaN
BRD-K47323024	methapyrilene	histamine receptor antagonist		HRH1 antagonist	0	0	56.83	0	0	-84.33	0	-45.07	0	NaN
BRD-K90543092	levonorgestrel	estrogen receptor agonist, glucocorticoid receptor antagonist, progesterone receptor agonist, progesterone receptor antagonist	PGR, AR, CYP2E1, ESR1, SRD5A1	Progesterone receptor agonist	0	0	0	0	0	0	0	0	71.32	NaN
BRD-K96037667	norethindrone	ovulation inhibitor, progesterone receptor agonist	PGR	Progesterone receptor agonist	0	0	0	0	64.16	0	90.68	-64.73	37.68	NaN
BRD-A65282128	cefazolin	cell wall synthesis inhibitor	PON1, SLC22A8		0	-7.84	61.21	-46.02	0	0	33.76	0	0	NaN
BRD-K93568044	hydrocortisone	corticosteroid agonist, glucocorticoid receptor agonist, immunosuppressant, interleukin receptor antagonist	ANXA1, NOS2, NR3C1, NR3C2		0	87.73	-44.47	0	0	0	92.78	73.56	-79.89	NaN
BRD-K32247306	primidone	GABA receptor antagonist, unidentified pharmacological activity	GABRA1, CHRNA4, CHRNA7, GABRA2, GABRA3, GABRA4, GABRA5, GABRA6, GABRB1, GABRB2, GABRB3, GABRD, GABRE, GABRG1, GABRG2, GABRG3, GABRP, GABRQ, GRIA2, GRIK2		0	79.75	65.32	0	-3.08	-64.44	-41.23	25.5	11.22	-44.45
BRD-K75089421	procainamide	sodium channel blocker, voltage-gated sodium channel blocker	SCN5A, DNMT1		0	0	-25.87	65.27	-81.19	40.17	-89.57	0	-13.17	52.03
BRD-K90027355	spironolactone	mineralocorticoid receptor antagonist, androgen receptor antagonist, potassium channel blocker	NR3C2, AR, CACNA1A, CACNA1B, CACNA1C, CACNA1D, CACNA1F, CACNA1G, CACNA1H, CACNA1I, CACNA1S, CACNA2D1, CACNA2D2, CACNA2D3, CACNB1, CACNB2, CACNB3, CACNB4, CACNG1, CYP11B2, KCNA5, KCND3, NR3C1, PGR, SCNN1A, SHBG		0	16.65	0	0	23.03	-11.26	10.99	-36.86	-37.37	14.2
BRD-K11558771	droxinostat	HDAC inhibitor	HDAC6, HDAC8	HDAC inhibitor	0	-89.57	20.13	0	0	-98.6	0	0	0	NaN
BRD-K12002134	megestrol	progesterone receptor agonist, DNA inhibitor, HegG2 inhibitor	PGR	Progesterone receptor agonist	0	23	0	-38.92	0	0	0	61.5	-23.15	NaN
BRD-K71289571	zafirlukast	leukotriene receptor antagonist	CYSLTR1, CYSLTR2		0	-69.06	74.09	-18.45	11.33	-36.84	0	0	8.05	NaN
BRD-K75430629	BRD-K75430629	PI3K inhibitor	PIK3CD		0	-15.65	11.04	62.47	0	-85.42	0	60.22	-49.22	NaN
BRD-K83153774	mirtazapine	adrenergic receptor antagonist, serotonin receptor antagonist	ADRA2A, HTR2A, HTR2C, ADRA2C, HTR3A, ADRA1A, ADRA1B, ADRA1D, ADRA2B, ADRB1, ADRB2, DRD1, DRD2, DRD3, DRD5, HRH1, HRH3, HTR2B, HTR7, OPRK1, SLC6A2, SLC6A3, SLC6A4		0	-28.26	0	-59.47	0	-41.83	0	87.54	13.8	NaN
BRD-K85119730	tolbutamide	ATP channel blocker	ABCC8, CYP2B6, CYP2C19, CYP2C8, KCNJ1, KCNJ11, KCNJ8		0	-28.88	1.2	28.35	0	-37.38	-17.95	52.56	21.24	0
BRD-K11433652	aspirin	cyclooxygenase inhibitor, nitric oxide donor, platelet aggregation inhibitor, thromboxane synthase inhibitor, TP53 expression enhancer	PTGS1, PTGS2, TP53, AKR1C1, ASIC3, EDNRA, HSPA5, IKBKB, NFKB1, NFKB2, NFKBIA, PRKAA1, PRKAA2, PRKAB1, PRKAB2, PRKAG1, PRKAG2, PRKAG3, RPS6KA3		0	0	33.87	0	0	0	91.31	-81.33	0	NaN
BRD-K51418664	mitomycin-c	DNA alkylating drug, DNA inhibitor, DNA synthesis inhibitor			0	18.14	64.82	-90.65	0	0	97.39	-51.81	0	NaN
BRD-K67102207	phenylbutyrate	HDAC inhibitor, cell cycle inhibitor, pharmacological chaperone, pyruvate dehydrogenase kinase inhibitor	CYP3A5, HDAC1		0	-24.88	21.01	-48.44	0	73.82	49.98	0	-28.7	NaN
BRD-K56515112	medrysone	corticosteroid hormone receptor agonist, glucocorticoid receptor agonist	NR3C1		0	96.11	9.89	-48.63	0	-24.22	0	-50.99	7.04	-48.3
BRD-K57631554	aminolevulinic-acid	oxidizing agent	ALAD		0	68.23	0	0	0	0	-26.87	0	-46.2	NaN
BRD-K50398167	meclofenamic-acid	cyclooxygenase inhibitor, prostanoid receptor antagonist	PTGS1, PTGS2, ALOX5, CNR1, KCNQ2, KCNQ3		0	0	-92.86	-26.25	69.23	-39.11	5.22	51.3	-7.46	48.56
BRD-A04308630	genipin	aglycone, nitric oxide production inhibitor			0	-22.29	0	68.35	0	0	79.51	-22.37	-40.51	NaN
BRD-K74763371	bosentan	endothelin receptor antagonist	EDNRB, EDNRA, ABCB1, CYP2C19, CYP3A4		0	-51.85	71.64	0	0	-65.65	29.58	83.65	-2.22	NaN
BRD-A20239487	atenolol	adrenergic receptor antagonist	ADRB1, ADRB2		0	14.47	0	0	-59.65	0	-92.66	0	46.27	NaN
BRD-A88774919	doxycycline	metalloproteinase inhibitor, 30S ribosomal protein inhibitor, matrix metalloprotease inhibitor, protein arginine deiminase inhibitor	MMP8, MMP1	Bacterial 30S ribosomal subunit inhibitor	0	0	-60.84	-83.36	0	-79.45	34.67	0	15.03	NaN
BRD-K02123250	JNJ-38877605	hepatocyte growth factor receptor inhibitor, tyrosine kinase inhibitor	MET		0	0	-97.03	-46.52	0	0	0	-68.85	84.4	NaN
BRD-A16478930	amcinonide	corticosteroid agonist, cytochrome P450 inhibitor, glucocorticoid receptor agonist, immunosuppressant	NR3C1, ANXA1	Glucocorticoid receptor agonist	0	0	26.39	0	0	0	67.26	-54.82	-69.35	NaN
BRD-K23204545	busulfan	DNA damaging, DNA inhibitor			0	-47.46	0	31.81	0	0	0	-89.49	-41.65	NaN
BRD-A94793051	gestrinone	progesterone receptor antagonist, Estradiol 17 beta dehydrogenase stimulant, estrone sulfotransferase stimulant	PGR, AR, ESR1	Androgen receptor modulator, Progesterone receptor antagonist	0	41.88	0	83.15	0	0	61.89	-67.05	-43.34	NaN
BRD-K93433262	alfacalcidol	hypercalcaemic agent, vitamin D receptor agonist	VDR, CYP27B1, CYP3A5	Vitamin D receptor agonist	0	17.58	0	50.21	-63.87	0	95.67	0	-40.96	NaN
BRD-K29458283	chlorambucil	DNA damaging, DNA inhibitor			0	-54.71	91.32	0	-42.7	0	27.01	-5.07	-10.32	0
BRD-K63630713	etacrynic-acid	not applicable, sodium/potassium/chloride transporter inhibitor	SLC12A1, ATP1A1, SLC12A2		0	-64.94	-85.52	79.89	0	0	56.56	88.54	-97.53	NaN
BRD-K15262564	mupirocin	isoleucyl-tRNA synthetase inhibitor			0	44.09	77.63	59.98	0	-55.43	0	0	0	NaN
BRD-K43887077	dopamine	dopamine receptor agonist	DRD2, DRD1, DRD3, DRD4, DRD5, DBH, HTR1A, HTR7, SLC6A2, SLC6A3, SLC6A4		0	8.15	58.53	-40.95	-16.12	-97.31	-37.82	75.66	25.58	0
BRD-A31800922	procyclidine	anticholinergic	CHRM1, CHRM2, CHRM3, CHRM4		0	-30.49	35.76	0	-95.77	0	0	79.83	60.21	NaN
BRD-K21317336	phentolamine	adrenergic receptor antagonist	ADRA1A, ADRA2A, ADRA1B, ADRA1D, ADRA2B, ADRA2C		0	83.51	35.1	0	0	-44.57	0	93.97	0	NaN
BRD-A84481105	thioridazine	acetylcholine receptor ligand, dopamine receptor, dopamine receptor antagonist, mucosa associated lymphoid tissue lymphoma translocation protein 1 (MALT1) inhibitor	DRD1, DRD2, HTR2A, ADRA1A, ADRA1B, CHRNA7, DRD5, HRH1, HTR1A, HTR2C, HTR6, HTR7, KCNH2, MALT1	Dopamine receptor antagonist	0	48.17	-53.59	-94.76	0	58.1	0	-93.19	0	-38.53
BRD-A97701745	pindolol	adrenergic receptor antagonist	ADRB1, ADRB2, HTR1A, HTR1B, HTR2A, HTR2B		0	0	0	-8.96	-34.85	41.36	-13.33	40.37	-11.03	75.48
BRD-K32318651	acyclovir	DNA polymerase inhibitor, DNA directed DNA polymerase inhibitor	PNP		0	30.54	-76.22	-72.67	0	0	0	-82.51	-65.39	32.43
BRD-A91008255	bepridil	calcium channel blocker, L-type calcium channel blocker	ATP1A1, CACNA1A, CACNA1C, CACNA1H, CACNA2D2, CALM1, KCNQ1, KCNQ4, PDE1A, PDE1B, SCN5A, TNNC1		0	-5.36	-53.74	22.85	-58.8	91.75	51.05	8.16	0	0
BRD-K73109821	diazoxide	ATP channel activator, potassium channel activator	ATP1A1, CA1, CA2, KCNJ11, KCNMA1, SLC12A3		0	-41.16	21.12	-23.88	84.43	-42.59	-36.21	88.62	13.83	0
BRD-K68507560	dicycloverine	acetylcholine receptor antagonist, anticholinergic	CHRM1, CHRM2, CHRM3		0	19.65	-18.86	0	-94.04	58.26	-12.79	-51.52	62.62	37.65
BRD-K01663662	diphenidol	acetylcholine receptor ligand	CHRM1, CHRM3, CHRM4, CHRM2		0	30.89	-42.87	0	0	13.47	-61.52	-76.36	-82.97	58.76
BRD-K63550407	erythromycin	NFkB pathway inhibitor, 50S ribosomal subunit inhibitor, motilin receptor agonist, RPLV inhibitor	CYP3A4, MLNR		0	-12.34	20.89	0	60.82	0	0	0	-78.19	0
BRD-K12513978	fenbufen	cyclooxygenase inhibitor	PTGS1, PTGS2	Cyclooxygenase inhibitor	0	-45.08	65.73	-58.21	19.84	0	-66.78	-77.7	65.41	0
BRD-A97739905	ketoprofen	cyclooxygenase inhibitor	PTGS2, PTGS1, CXCR1, SLC5A8		0	7.99	-60.22	-58.91	0	-70.74	0	-71.77	76.39	0
BRD-K92778217	mefenamic-acid	cyclooxygenase inhibitor	PTGS2, PTGS1, KCNQ1, TRPM3		0	64.65	49.33	1.19	0	-6.56	34.46	-88.78	-59.19	0
BRD-K07237224	moclobemide	monoamine oxidase inhibitor	MAOA, CYP2C19, MAOB		0	-11.84	0	13.49	0	-65.28	NaN	0	-18.68	NaN
BRD-K12539581	nocodazole	tubulin inhibitor, Tubulin Polymerization Inhibitors	HPGDS	Tubulin inhibitor	0	-90.45	96.55	80.73	-47.56	0	0	0	-99.43	-21.38
BRD-A42759514	ornidazole	antiprotozoal agent			0	-13.59	62.84	-16.97	20.99	0	-42.91	97.99	15.19	-32.33
BRD-A23072235	pheniramine	acetylcholine receptor antagonist	HRH1		0	19.13	0	0	-48.41	-75.96	0	-96.64	16.5	0
BRD-A21858158	praziquantel	membrane permeability enhancer, schistosomicide			0	29.96	-25.58	16.07	-16.23	50.34	0	-88.61	-22.1	55.14
BRD-K30816563	ranitidine	histamine receptor antagonist	HRH2, SLC22A2		0	-10.02	0	47.16	-14.42	-16.33	-76.26	47.49	34.81	0
BRD-K85090592	pilocarpine	acetylcholine receptor agonist	CHRM3, CHRM1, CHRM2, CHRM4, CHRM5		0	8.06	-57.19	0	-22.95	-96.69	NaN	0	4.95	NaN
BRD-K50938287	sumatriptan	serotonin receptor agonist	HTR1D, HTR1B, HTR1A, HTR1F, HTR1E, HTR5A, HTR6, HTR7		0	11.85	-56.72	0	-77.21	-86.09	NaN	0	65.93	NaN
BRD-K79145749	dibenzepin	norepinephrine reuptake inhibitor			0	-7.33	-19.3	0	59.68	-34.39	63.28	-62.72	15.49	92.52
BRD-K86204871	terconazole	cell wall synthesis inhibitor, sterol demethylase inhibitor		Sterol demethylase inhibitor	0	53.79	13.64	0	-63.56	-28.54	0	0	-24.43	0
BRD-K77925998	quipazine	serotonin receptor agonist	HTR2A, HTR3A, HTR3B, HTR1A, HTR1D, HTR2B, HTR2C, HTR6, SLC6A4		0	1.54	-13.45	-12.8	0	53.93	0	-42.42	15.58	50.64
BRD-K63979671	etifenin	compound used in hepatobiliary scans of the liver			0	-10.83	-28.38	89.46	-71.01	-38.37	71.94	0	67.67	44.89
BRD-K35531059	molsidomine	activator of soluble guanylyl cyclase, nitric oxide donor, nitric oxide stimulant	GUCY1A3		0	-20.33	52.37	-86.14	-47.01	26.84	33.06	-63.76	11.59	0
BRD-K14993104	bemegride	chemoreceptor agonist	GABRA1		0	82.1	68.37	-39.3	-41.75	0	0	0	33.56	28.49
BRD-K22193694	dioxybenzone	topical sunscreen agent			0	5.45	-7.88	0	-55.43	0	91.55	-88.09	46.11	-71.68
BRD-A73368467	fexofenadine	histamine receptor antagonist	HRH1		0	82.47	-18.5	0	0	12.68	24.74	67.94	-13.37	-21.39
BRD-A44090213	indoprofen	cyclooxygenase inhibitor, platelet aggregation inhibitor, prostanoid receptor inhibitor	PTGS1, PTGS2, CXCR1, CXCR2	Cyclooxygenase inhibitor	0	-16.46	48.11	0	41.31	71.75	0	-5.25	-16.13	NaN
BRD-K33453211	levocabastine	histamine receptor antagonist	HRH1, NTSR2		0	-32.21	78.73	0	-31.5	17.94	54.11	0	-31.44	0
BRD-K67080878	milrinone	phosphodiesterase inhibitor	PDE3A, PDE2A, PDE3B, PDE5A		0	21.67	37.84	18.23	-2.45	-18.95	0	0	-23.26	59.27
BRD-K66615216	moxifloxacin	DNA gyrase inhibitor, topoisomerase inhibitor	TOP2A	Bacterial DNA gyrase inhibitor	0	-27.37	74.25	10.35	64.63	-38.53	0	50.46	0	0
BRD-K49111258	prazosin	adrenergic receptor antagonist, adrenergic receptor blocker, CDK inhibitor	ADRA1A, ADRA1B, ADRA1D, ADRA2A, ADRA2B, ADRA2C, CDK1, KCNH2, KCNH6, KCNH7		0	19.29	26.14	5.01	-75.29	-41.77	-18.4	39.27	-30.29	0
BRD-K28183345	proguanil	dihydrofolate reductase inhibitor	CYP2C19, DHFR		0	-60.92	-23.9	0	-69.82	94.5	0	85.28	80	0
BRD-A39390670	rabeprazole	ATPase inhibitor, gastrin inhibitor	ATP4A, CYP2C19		0	-17.48	0	-95.52	0	0	NaN	41.73	0	NaN
BRD-A07765530	epinephrine	carbonic anhydrase activator, hormone, neurotransmitter	ADRA1A, ADRA1B, ADRA1D, ADRA2A, ADRA2B, ADRA2C, ADRB1, ADRB2, ADRB3, PAH, TNF		0	-54.83	92.98	0	88.39	79.89	0	-94.64	-3.41	NaN
BRD-K53857191	risperidone	dopamine receptor antagonist, serotonin receptor antagonist, adrenergic receptor antagonist	DRD2, HTR2A, ADRA1A, ADRA1B, DRD3, HRH1, HTR1A, HTR1D, HTR2C, ADRA1D, ADRA2A, ADRA2B, ADRA2C, CYP3A5, DRD1, DRD4, HTR1B, HTR1E, HTR1F, HTR6, HTR7		0	-8.64	75.74	0	6.98	0	54.16	-31.95	-40.06	0
BRD-K89923877	scopolamine	acetylcholine receptor antagonist	CHRM2, CHRM1, CHRM3, CHRM4, CHRM5, SI		0	-42.98	7.53	0	-47.42	-63.29	99.29	47.63	-30.37	0
BRD-A95939040	sertaconazole	sterol demethylase inhibitor, cell wall synthesis inhibitor			0	-39.13	16.51	-24.97	0	-53.72	14.85	0	-63.73	67.72
BRD-K73196317	urapidil	adrenergic receptor antagonist, serotonin receptor agonist	HTR1A		0	3.82	16.57	-17.13	-45.7	0	NaN	-19.7	7.89	NaN
BRD-K00627859	tubastatin-a	HDAC inhibitor	HDAC6	HDAC inhibitor	0	69.75	0	80.68	-51.36	26.89	-96.99	-49.34	7	-82.05
BRD-K09991945	GSK-3-inhibitor-II	glycogen synthase kinase inhibitor, PKC inhibitor, superoxide dismutase expression inhibitor	GSK3B	Glycogen synthase kinase inhibitor, PKC inhibitor	0	-34.58	75.39	0	-73.71	-95.73	0	77.32	5.18	NaN
BRD-K57080016	selumetinib	MEK inhibitor, MAP kinase inhibitor	MAP2K1, MAP2K2	MEK inhibitor	0	-35.79	44.09	-90.77	0	63.88	74.49	-79.29	-13.09	97.47
BRD-K59369769	tozasertib	Aurora kinase inhibitor, Bcr-Abl kinase inhibitor, FLT3 inhibitor, JAK inhibitor, Abl kinase inhibitor, mitotic inhibitor	AURKA, AURKB, ABL1, AURKC, BCR, FLT3, JAK2, DDR2, LCK	Aurora kinase inhibitor	0	90.95	0	-96.06	0	0	94.63	45.04	-79.39	-56.14
BRD-K68191783	ALW-II-38-3	ephrin inhibitor	DDR1, EPHA2, EPHA4, EPHB2, EPHB4, EPHB6		0	-20.15	28.17	96.14	-19.6	-70.02	52.32	0	-65.94	81.08
BRD-K19540840	saracatinib	src inhibitor, Abl kinase inhibitor	SRC, ABL1, LCK, YES1	SRC inhibitor	0	74.97	-17.83	89.11	-12.06	0	0	43.4	-23.6	73.82
BRD-K36740062	GSK-1070916	Aurora kinase inhibitor	AURKB, AURKC, AURKA, CYP2D6, CYP3A4	Aurora kinase inhibitor	0	0	38.87	-25.26	0	81.89	0	0	74.5	-59.99
BRD-A10523515	GSK-429286A	ROCK inhibitor	ROCK1		0	-55.65	-31.47	-12.87	40.4	92	0	68.22	60.48	0
BRD-K92428232	GSK-461364	PLK inhibitor	PLK1		0	-21.96	0	43.43	82.77	0	0	-70.86	52.26	-27.89
BRD-K68407802	KIN001-055	EGFR inhibitor, JAK inhibitor, leukotriene synthesis inhibitor, mediator release inhibitor	EGFR, JAK3		0	-9.15	-9.38	0	48.7	-73.81	0	0	12.41	0
BRD-A29901043	KIN001-127	ITK inhibitor	ITK		0	11.14	-92.42	0	0	83.06	-73.82	-72.92	-77.83	0
BRD-K53561341	KIN001-220	Aurora kinase inhibitor	AURKA	Aurora kinase inhibitor	0	0	83.4	28.24	0	-72.57	0	-74.62	0	52.89
BRD-K79404599	enzastaurin	PKC inhibitor, AKT inhibitor, angiogenesis inhibitor, apoptosis stimulant, PI3K inhibitor	PRKCB, AKT1, GSK3B, PRKCA, PRKCD, PRKCG	PKC inhibitor	0	88.52	62.2	-45.26	2.85	0	0	0	0	-29.11
BRD-K64052750	gefitinib	EGFR inhibitor	EGFR, CYP2C19	EGFR inhibitor	0	20.16	-66.84	0	47.53	-72.82	0	-43.29	-16.81	25.21
BRD-K03670461	tyrphostin-AG-82	EGFR inhibitor, epidermal growth factor receptor (EGFR) inhibitor, tyrosine kinase inhibitor	EGFR, LCK		0	0	-33.63	-21.4	18.34	0	14.83	26.45	95.45	0
BRD-A14966924	alaproclate	serotonin receptor antagonist, serotonin reuptake inhibitor	SLC6A4		0	0	-18.86	-24.44	42.33	47.56	13.96	30.71	-21.11	0
BRD-A90131694	alclometasone	glucocorticoid receptor agonist, immunosuppressant	NR3C1, SERPINA6	Glucocorticoid receptor agonist	0	-8.99	-38.03	0	0	55.67	51.84	-83.07	27.33	55.11
BRD-A00993607	alprenolol	adrenergic receptor antagonist	ADRB1, ADRB2, HTR1A		0	0	-51.85	51.31	0	-29.64	-19.07	0	8.9	-22.77
BRD-A27554692	altrenogest	progestogen steroid hormone	PGR		0	0	0	-5.37	90.9	21.85	-33.09	-75.88	6.1	0
BRD-A36010170	amcinonide	corticosteroid agonist, cytochrome P450 inhibitor, glucocorticoid receptor agonist, immunosuppressant	NR3C1, ANXA1		0	85.49	21.42	-47.29	0	0	0	72.68	91.58	0
BRD-A69917777	aminopentamide	anticholinergic agent			0	0	-18.84	73.64	-27.26	-43.13	-8.94	36.57	16.06	0
BRD-K46937689	phenazone	cyclooxygenase inhibitor	PTGS1, PTGS2		0	-71.15	0	56.29	-50.72	91.02	-23.58	-27.97	56.81	0
BRD-K41445866	alfaxalone	11-beta hydroxysteroid dehydrogenase inhibitor, chloride channel agonist, general pump inhibitor	HSD11B1		0	0	31.1	0	15.04	41.81	0	0	-73.73	NaN
BRD-K50214219	CS-1657	PARP inhibitor	PARP1		0	0	-9.67	48.14	0	71.69	-57.15	-26.71	0	NaN
BRD-A66199457	asiaticoside	possible antitumor agent			0	61.7	0	31.8	19.55	-21.31	0	-9.43	0	NaN
BRD-K04877770	FTase-inhibitor-B581	farnesyltransferase inhibitor, protein farnesyltransferase inhibitor			0	-43.41	-46.29	-61.02	-30.88	0	22.53	61.43	17.24	22.39
BRD-A80017228	bendroflumethiazide	sodium/potassium/chloride transporter inhibitor, thiazide diuretic	SLC12A3, CA1, CA2, CA4, KCNMA1, SLC12A1		0	-15.15	-7.02	0	-7.57	24.95	0	-57.22	7.11	0
BRD-K70327191	benzoxiquine	topical anti-infective			0	89.78	26.73	0	-93.5	-13.97	0	69.24	-78.44	-72.27
BRD-A92177080	betamethasone	corticosteroid agonist, glucocorticoid receptor agonist	NR3C1	Glucocorticoid receptor agonist	0	-26.67	-48.26	-28.11	0	55.91	0	65.22	-12.57	34.36
BRD-A00546892	biperiden	anticholinergic	CHRM1, CHRM2, CHRM3, CHRM4, CHRM5, CHRNA2		0	-14.84	-66.94	25.54	0	28.39	68.66	98.04	-7.93	-31.31
BRD-A89175223	bisoprolol	adrenergic receptor antagonist	ADRB1, ADRB2		0	54.46	-6.78	28.53	30.64	-6.86	-12.94	9.09	0	-18.83
BRD-A37347161	BRL-52537	opioid receptor agonist	OPRK1		0	68.1	-34.12	73.93	-56.65	0	0	-8.62	0	NaN
BRD-A41995253	brucine	glycine receptor antagonist	CHRM1, CHRM2, CHRM3, CHRM4, CHRM5		0	-66.18	0	97.56	-18.98	0	21.39	34.22	77.6	-28.62
BRD-K56115039	BU-226	imidazoline 2 receptor ligand		Imidazoline ligand	0	-9.59	-60.15	89.62	-14.44	40.2	0	13.4	0	NaN
BRD-A60571864	budesonide	glucocorticoid receptor agonist, glucocordicoid receptor antagonist, immunosuppressant	NR3C1, CYP3A5, CYP3A7		0	41.91	-50.04	-57.2	0	51.65	0	-35.34	-40.23	65.76
BRD-K08287586	butylparaben	antimicrobial preservative			0	1.88	17.31	-48.03	-17.62	-20.78	77.71	-56.93	0	0
BRD-A15131297	benazepril	angiotensin converting enzyme inhibitor	ACE		0	61.64	32.28	0	0	14.27	-16.15	31.09	-25.96	-54.56
BRD-K14221570	benzopurpurin-4b	binds HIV gp120 and inhibits HIV-1 entry into the neural cell line SK-N-MC			0	0	-68.88	0	-53.84	0	-68.18	48.57	85.38	0
BRD-K49448285	bisindolylmaleimide	CDK inhibitor, PKC inhibitor, leucine rich repeat kinase inhibitor	CCND1, CDK4, LRRK2, PDPK1, PIM1, PRKCA, PRKCB, PRKCI, PRKCZ	PKC inhibitor	0	0	0	44.03	0	0	-95.28	99.72	-30.25	NaN
BRD-A15070535	bucladesine	adenosine receptor agonist, cAMP stimulant, vasodilator	PRKACA		0	0	-13.04	0	-45.36	13.66	0	26.86	-26.42	NaN
BRD-A82238138	budesonide	glucocorticoid receptor agonist, glucocordicoid receptor antagonist, immunosuppressant	NR3C1, CYP3A5, CYP3A7	Glucocorticoid receptor agonist	0	-65.68	0	82.81	0	38.53	0	14.34	0	NaN
BRD-A56020723	CA-074-Me	cathepsin inhibitor, antiamyloidogenic agent	CTSB		0	-54	0	0	0	60.21	0	0	0	NaN
BRD-A65671304	candesartan	angiotensin receptor antagonist	AGTR1, AGTR2	Angiotensin receptor antagonist	0	-49.3	30.06	0	-24.3	-37.02	-42.4	0	0	35.22
BRD-A29322418	canrenoic-acid	aldosterone antagonist			0	-49.79	-56.64	-68.85	0	-65.89	0	73.59	82.03	0
BRD-A29426959	carbinoxamine	histamine receptor antagonist, L-type calcium channel blocker	HRH1		0	-24.34	23.64	-21.11	-56.07	-69.25	48.74	22.71	0	39.02
BRD-A01593789	chlormadinone	progesterone receptor agonist	PGR		0	0	0	49.18	-56	-81.44	57.37	-54.48	-64.97	56.88
BRD-K89595132	chlorphenamine	histamine receptor antagonist	HRH1, SLC6A2, SLC6A3, SLC6A4		0	97.78	-35.81	0	51.53	-59.55	0	32	31.15	-56.52
BRD-K67017579	cilostazol	phosphodiesterase inhibitor, platelet aggregation inhibitor	PDE3A, CYP2C19, CYP3A5, PDE3B		0	-15.51	31.83	-14.86	0	41.22	0	26.99	0	-21.65
BRD-K53263234	CITCO	constitutive androstane receptor (CAR) agonist	NR1I3		0	11.67	68.04	-48.3	0	-52.85	0	-71.81	25.44	NaN
BRD-K54095730	CMPD-1	p38 MAPK inhibitor	GNRHR, MAPK14		0	-93.08	94.76	0	0	-64.81	0	0	-31.41	NaN
BRD-A55416093	colforsin	adenylyl cyclase activator, Adenylate cyclase stimulant, growth hormone receptor agonist, phosphokinase stimulant	ADCY2, ADCY5, GNAS		0	52.48	21.6	0	0	95.55	-35.37	-91.68	-51.22	0
BRD-A64933752	CV-1808	adenosine receptor agonist	ADORA2A, ADORA2B	Adenosine receptor agonist	0	-40.56	23.16	-92.18	0	-32.66	0	19.73	0	NaN
BRD-K40965114	cyanopindolol	adrenergic receptor antagonist	HTR1D		0	-18.87	-11.46	0	-40.5	88.93	0	48.83	91.87	NaN
BRD-A26787626	cyclopiazonic-acid	ATPase inhibitor	ATP2A1		0	71.01	27.75	-29.5	0	0	-75.52	-62.86	44.49	NaN
BRD-K51290057	SA-792709	retinoid receptor agonist	RARA, RARB		0	0	-67.58	0	0	0	0	0	-49.93	-90.9
BRD-A41555725	chlortetracycline	protein synthesis inhibitor			0	-21.12	-10.91	0	0	-49.75	0	97.09	58.66	NaN
BRD-K06895174	cisapride	acetylcholine receptor agonist, serotonin receptor agonist	HTR4, KCNH2, CYP2B6, CYP2C8, CYP3A5, CYP3A7, HTR2A, HTR3A	Serotonin receptor agonist	0	11.29	28.92	0	-26.92	30.88	-50.96	25.17	-35.32	0
BRD-K55677650	CO-101244	ionotropic glutamate receptor antagonist	GRIN2B		0	-28.34	17.72	75.21	79.03	0	0	0	-28.43	NaN
BRD-A92537424	danazol	estrogen receptor antagonist, luteinizing hormone releasing hormone antagonist, progesterone receptor agonist, steroid derivative with antigonadotropic and anti-estrogenic activities, tumor necrosis factor modulator	ESR1, GNRHR, AR, CCL2, CYP2C8, GNRHR2, PGR, TNF		0	-13.48	0	0	-35.69	-24.83	16.31	23.75	-83.83	0
BRD-K68558722	deracoxib	cyclooxygenase inhibitor	PTGS2		0	-24.91	-45.96	0	7.71	25.81	-21.88	0	-21.63	0
BRD-A93424738	dexamethasone	glucocorticoid receptor agonist, corticosteroid agonist, immunosuppressant	ANXA1, CYP3A4, CYP3A5, NOS2, NR0B1, NR3C1, NR3C2	Glucocorticoid receptor agonist	0	-15.04	67.67	0	0	0	0	26.85	-13.67	73.75
BRD-K24053527	dextromethorphan	glutamate receptor antagonist, sigma receptor agonist	SIGMAR1, CHRNA2, CHRNA3, CHRNA4, CHRNA7, CHRNB2, CHRNB4, CYBA, CYBB, CYP3A5, GRIN1, GRIN3A, NCF1, NCF2, NCF4, OPRD1, OPRK1, OPRM1, PGRMC1, RAC1, RAC2, SLC6A2, SLC6A4		0	0	30.25	-44.29	61.67	43.1	0	-17.84	50.6	-68.17
BRD-K01555864	dibenzoylmethane	tumorigenesis inhibitor			0	0	36.46	0	0	-40.96	0	29	58.75	NaN
BRD-K95309561	dienestrol	estrogen receptor agonist	ESR1	Estrogen receptor agonist	0	0	0	20.64	72.81	-42.77	0	0	24.81	0
BRD-K45330754	diethylstilbestrol	estrogen receptor agonist, chloride channel blocker	ESR1, ESR2, ESRRG, ESRRB	Estrogen receptor agonist	0	13.08	0	98.24	0	-62.97	-40.68	27.38	22.37	0
BRD-K38305202	domperidone	dopamine receptor antagonist, breast cancer resistance protein inhibitor	DRD2, DRD3, ABCG2, CYP3A5		0	-10.98	57.74	0	-29.14	26.39	-43.37	65.21	-52.96	0
BRD-K99922388	DPO-1	potassium channel blocker	KCNA5	Potassium channel blocker	0	85.87	0	0	-13.79	0	61.09	6.98	0	NaN
BRD-K60274257	dephostatin	tyrosine phosphatase inhibitor	PTPN1, PTPN6		0	9.1	-48.8	-7.72	49.8	-87.67	-92.18	0	25.28	0
BRD-K47635719	dexamethasone	glucocorticoid receptor agonist, corticosteroid agonist, immunosuppressant	ANXA1, CYP3A4, CYP3A5, NOS2, NR0B1, NR3C1, NR3C2		0	20.38	-56.55	0	14.04	22.33	0	0	8.37	0
BRD-A04706586	bucladesine	adenosine receptor agonist, cAMP stimulant, vasodilator	PRKACA		0	-10.39	91.41	4.26	-5.02	-15.76	22.26	16.91	-52.26	0
BRD-A54845972	dihydroergotamine	serotonin receptor agonist, adrenergic receptor partial agonist, dopamine receptor agonist	HTR1D, HTR1B, ADRA2A, DRD2, HTR1E, HTR1F, HTR2B, HTR7		0	0	-19.27	53.16	0	-3.24	0	0	0	NaN
BRD-K93441486	diphemanil	acetylcholine receptor antagonist	CHRM3		0	0	-56.72	15.48	-19.88	-19.14	0	86.79	34.95	NaN
BRD-K47659338	EMD-386088	serotonin receptor agonist	HTR6	Serotonin receptor agonist	0	89.38	-47.45	70.7	-54.96	0	-67.54	0	16.61	51.15
BRD-K50660797	epicatechin	beta amyloid protein neurotoxicity inhibitor, beta secretase inhibitor, cyclooxygenase inhibitor, DNA gyrase inhibitor, DNA polymerase beta inhibitor, fatty acid synthase inhibitor, HCV inhibitor, sodium/glucose cotransporter inhibitor	FASN, APP, BACE1, SLC5A1		0	32.53	-41.1	23.16	25.23	0	-75.11	-63.97	47.4	0
BRD-K39746403	erythromycin	NFkB pathway inhibitor, 50S ribosomal subunit inhibitor, motilin receptor agonist, RPLV inhibitor	CYP3A4, MLNR		0	-18.28	43.65	-42.46	29.12	-39.71	68.95	0	24.78	-19.8
BRD-K14920963	erythrosine	food coloring agent			0	-39.97	-8.02	-23.59	-47.93	0	0	0	0	0
BRD-A22143024	estropipate	estrogen receptor agonist	ESR1, ESR2	Estrogen receptor agonist	0	40.79	21.24	13.85	0	0	0	-19.25	54.86	0
BRD-K32977963	eugenol	androgen receptor (AR) inhibitor, free radical scavenger, monoamine oxidase inhibitor, quorum sensing signaling modulator	AR, MAOA		0	-18.92	0	-78.4	63.15	0	70.72	-22.22	82.82	NaN
BRD-A73741725	exemestane	aromatase inhibitor	CYP19A1	Aromatase inhibitor	0	-9.65	0	-54.32	0	0	95.87	0	-8.58	-24.91
BRD-K45033733	famciclovir	DNA polymerase inhibitor, DNA directed DNA polymerase inhibitor		DNA polymerase inhibitor	0	0	92.91	-2.68	-6.77	0	0	17.13	-8.6	-9.68
BRD-K28307902	flutamide	androgen receptor antagonist	AR, AHR, CYP2C19		0	0	-16.59	-13.31	-29.82	41.32	87.11	65.91	0	-30.12
BRD-K76587808	fraxetin	anti-oxidative and anti-apoptotic agent			0	-37	-29.55	0	0	-21.08	62.54	0	5.75	-45.75
BRD-K31342827	bisindolylmaleimide	CDK inhibitor, PKC inhibitor, leucine rich repeat kinase inhibitor	CCND1, CDK4, LRRK2, PDPK1, PIM1, PRKCA, PRKCB, PRKCI, PRKCZ		0	-5.74	-95.99	0	0	0	0	19.53	-17.63	-73.31
BRD-A29082194	gitoxigenin	ATPase inhibitor	ATP1A1	ATPase inhibitor	0	16.27	-32.08	22.69	-97.16	0	-56.73	27.17	-60.87	29.87
BRD-K51662849	ilomastat	matrix metalloprotease inhibitor	ACAN, ADAM28, MMP1, MMP12, MMP13, MMP14, MMP2, MMP3, MMP8, MMP9		0	40.71	9.15	33.5	-35.18	0	-51.14	-44.76	22.23	0
BRD-K49945136	GR-113808	serotonin receptor antagonist	HTR4		0	0	41.96	59.15	-57.5	-68.94	0	67.43	-54.42	36.59
BRD-K96263742	GW-7647	PPAR receptor agonist	PPARA	PPAR receptor agonist	0	0	-87.02	52.78	0	20.31	44.95	-72.33	14.17	-21.27
BRD-A49148672	galantamine	acetylcholinesterase inhibitor, acetylcholine receptor agonist, butyrylcholinesterase inhibitors	ACHE, BCHE, CHRNA1, CHRNA10, CHRNA2, CHRNA3, CHRNA4, CHRNA5, CHRNA6, CHRNA7, CHRNA9, CHRNB1, CHRNB2, CHRNB3, CHRNB4, CHRND, CHRNE, CHRNG		0	0	-6.84	99.54	0	-10.05	-81.83	0	75.8	NaN
BRD-K54771420	glycocholic-acid	cholesterol inhibitor	FABP6		0	-9.07	-65.89	0	-37.22	0	9.99	0	0	41.41
BRD-A07000685	hydrocortisone	corticosteroid agonist, glucocorticoid receptor agonist, immunosuppressant, interleukin receptor antagonist	ANXA1, NOS2, NR3C1, NR3C2	Glucocorticoid receptor agonist	0	26.72	29.82	0	0	-51.67	0	-64	-59.61	NaN
BRD-A08709697	heliotrine	in touchstone			0	0	21.97	-25.87	-62.01	0	84.27	89.2	-5.24	NaN
BRD-A74975734	homatropine	acetylcholine receptor antagonist	CES1, CHRM1		0	-10.57	-45.56	49.04	-16.91	0	0	7.67	44.31	NaN
BRD-K37447567	hydrocotarnine	non-narcotic opium alkaloid used in cancer pain treatment			0	10.93	0	87.79	-33.8	0	62.15	-45.57	-35.66	NaN
BRD-A78295502	hydroquinine	anti-arrhythmia agent			0	-61.25	-37.91	20.29	0	-51.5	0	0	0	NaN
BRD-K52219182	BRD-K52219182	phosphodiesterase inhibitor			0	-21.19	0	79.82	-43.59	0	-35.23	0	60.63	-15.49
BRD-K60038276	irbesartan	angiotensin receptor antagonist, liver bile acid transporter inhibitor	AGTR1, JUN, SLC10A1	Angiotensin receptor antagonist	0	-9.43	59.38	17.04	10.51	-35.89	0	-26.86	0	59.98
BRD-K49519092	immethridine	histamine receptor agonist	HRH3		0	68.07	34.41	0	-42.15	-8.73	0	38.94	0	27.47
BRD-A71203467	l-stepholidine	dopamine receptor antagonist, dopamine receptor agonist	DRD2, DRD1		0	-24.67	0	0	-31.15	17.4	0	-10.2	0	NaN
BRD-K88849294	lobaric-acid	tyrosine phosphatase inhibitor	PTPN1		0	0	0	40.32	0	31.14	-95.4	-82.43	49.5	NaN
BRD-K96119599	leucodin	melanin synthesis inhibitor			0	0	54.88	-49.98	-15.15	-23.87	63.98	-32.16	27.57	25.88
BRD-K36377456	marmesin	precursor in psoralen			0	-21.85	-47.84	0	74.84	-87.45	0	3.63	75.57	NaN
BRD-K18194590	mephentermine	adrenergic receptor agonist	ADRA1A, ADRA1B, ADRA1D, ADRA2A, ADRA2B, ADRA2C, ADRB1, ADRB2, ADRB3		0	69.4	-22.1	0	0	-57.63	-35.18	82.08	-7.77	81.59
BRD-K34685430	methylergometrine	dopamine receptor antagonist, partial serotonin receptor agonist	DRD1, HTR1E, HTR1F, HTR2A, HTR2B, HTR2C		0	-59.92	-85.38	0	0	0	0	-83.73	3.41	NaN
BRD-A48237631	mitomycin-c	DNA alkylating drug, DNA inhibitor, DNA synthesis inhibitor		DNA synthesis inhibitor	0	60.24	-71.88	0	-52.38	93.51	82.89	0	-76.59	-55.96
BRD-K19554809	MK-212	serotonin receptor agonist	HTR2A, HTR2B, HTR2C		0	0	44.76	48.12	0	-44.99	0	-88.1	34.63	NaN
BRD-K88741031	methyl-2,5-dihydroxycinnamate	EGFR inhibitor, tyrosine kinase inhibitor	EGFR		0	-62.57	36.81	46.21	-40	0	0	99.62	-34.71	0
BRD-K98297262	BRD-K98297262	1,3-beta-glucan synthase inhibitor	CLC		0	-31.07	-51.54	0	36.67	0	0	0	-35.68	NaN
BRD-K65146499	nabumetone	cyclooxygenase inhibitor, 3alpha hydroxysteroid dehydrogenase inhibitor	PTGS2, AKR1C3, CYP2B6, CYP2C19, CYP2E1, PTGS1	Cyclooxygenase inhibitor	0	18.21	0	0	-11.23	0	87.26	-26.37	36.59	NaN
BRD-K47717570	NBQX	glutamate receptor antagonist, kainate receptor antagonist	GRIA1, GRIA2, GRIA3, GRIA4, GRIK1, GRIN1, GRIN2A, GRIN2B		0	81.26	-29.25	0	50.5	-98.39	-94.87	-73.2	46.64	61.68
BRD-A09349126	norethindrone	ovulation inhibitor, progesterone receptor agonist	PGR		0	0	0	17.68	-27.28	-71.97	0	11.16	16.9	NaN
BRD-A04756508	norgestimate	progesterone receptor agonist	PGR, ESR1	Progesterone receptor agonist	0	0	0	0	-28.8	72.93	89.2	-19.93	-77.04	-65.59
BRD-K50311478	tosyl-phenylalanyl-chloromethyl-ketone	chymotrypsin inhibitor, serine protease inhibitor			0	-17.48	86.71	0	-21.38	-27.73	0	68.21	8.36	-85.79
BRD-K66019333	oxantel	fumarate reductase inhibitor			0	22.85	27.5	0	0	0	-63.52	-15.36	-9.62	22.73
BRD-K52075715	oxibendazole	DNA polymerase inhibitor, tubulin inhibitor	TUBB, TUBB4B	Tubulin inhibitor	0	-57.31	97.79	0	-67.9	-19.58	79.49	45.35	0	25.74
BRD-K55191674	benzylpenicillin	PBP3 inhibitor			0	0	0	0	-62.4	0	-56.4	-80.47	26.34	11.11
BRD-K92731339	perindopril	angiotensin converting enzyme inhibitor	ACE		0	61.14	-67.43	-32.91	0	-28.08	14.71	0	33.78	0
BRD-K25650355	physostigmine	acetylcholinesterase inhibitor, cholinesterase inhibitor	ACHE, BCHE		0	30.67	37.68	-19.32	-8.04	-70.69	41.26	-70.35	48.63	0
BRD-K14536225	piceid	glucosidase inhibitor, ICAM1 expression inhibitor, VCAM expression inhibitor, xanthine oxidase inhibitor	GAA, XDH		0	0	-38.66	0	-36.79	-28.17	0	0	14.7	NaN
BRD-K57304726	PRE-084	alpha receptor agonist, sigma receptor agonist	SIGMAR1		0	0	-82.58	49.09	-30.44	-92.88	-66.97	11.12	0	31.27
BRD-A27887842	prednisolone	glucocorticoid receptor agonist	NR3C1, NR3C2, SERPINA6	Glucocorticoid receptor agonist	0	41.38	-74.32	-23.3	-50.06	10.54	0	-66.8	0	8.77
BRD-A55913614	primaquine	antimalarial agent, DNA inhibitor	KRT7, NQO2		0	-30.67	-47.58	30.57	0	15.54	-53.8	68.14	12.89	-63.49
BRD-K46317332	proadifen	nitric oxide synthase inhibitor, cytochrome P450 inhibitor, potassium channel blocker	NOS1		0	38.55	-75.44	-8.12	0	-49.23	0	-18.31	0	24.86
BRD-A67479912	progesterone	progesterone receptor agonist	PGR, CYP17A1, NR3C2, CATSPER1, CATSPER2, CATSPER3, CATSPER4, CYP2C19, ESR1, OPRK1, TRPC5		0	0	56.66	-22.47	83.24	-76.77	0	30.58	-7.82	NaN
BRD-K79366068	PSB-069	NTPDase inhibitor	ENTPD1, ENTPD2, ENTPD3		0	66.95	-21.7	-14.77	-51.03	0	67.7	33.21	99.25	0
BRD-K96799727	pifithrin-mu	HSP inhibitor	HSPA1A, TP53		0	-26.83	2.47	45.25	12.86	-40.55	-12.41	0	-11.69	10.62
BRD-K41564320	purvalanol-b	tyrosine kinase inhibitor	CDK2, CDK4, MAPK1, MAPK3, CDK5, SRPK2		0	-10.14	63.57	0	-18.74	92.81	0	32.29	-18.02	NaN
BRD-K16604360	BRD-K16604360	antiamyloidogenic agent, dopamine receptor agonist			0	-24.72	-70.71	85.7	38.04	0	-22.25	93.41	-40.92	20.52
BRD-K40887525	ritanserin	serotonin receptor antagonist	HTR2A, HTR2C, HTR2B, ADRA1A, ADRA1B, ADRA1D, HTR1A, HTR1B, HTR1D, HTR5A, HTR6, HTR7		0	0	0	-15.83	0	93.07	0	0	-9.51	26.08
BRD-K21733600	rofecoxib	cyclooxygenase inhibitor	PTGS2, CYP3A4, ELN		0	23.21	-71.46	-23.22	-3.15	-22.67	0	13.06	33.63	68.64
BRD-A34255068	rolipram	phosphodiesterase inhibitor, interleukin receptor antagonist	PDE4A, PDE4B, PDE4D, PDE4C, PDE5A		0	-18.29	0	87.12	0	-16.98	59.36	0	-16.8	76.72
BRD-K82941592	rosuvastatin	HMGCR inhibitor	HMGCR	HMGCR inhibitor	0	0	0	-32.57	-59.3	65.69	14.94	90.9	0	-20.64
BRD-A65597028	RX-821002	adrenergic receptor antagonist	ADRA2A, ADRA2B, ADRA2C, ADRA1A, ADRA1B, ADRA1D		0	-30.87	60.84	0	0	0	0	-18.99	31.88	NaN
BRD-K07859598	GW-5074	RAF inhibitor, leucine rich repeat kinase inhibitor	LRRK1, LRRK2, NTRK1, RAF1		0	0	0	94.65	0	-75.44	-79.02	-77.89	34.57	36.21
BRD-K92760278	riboflavin	vitamin B2, required for flavoprotein enzyme reactions			0	-22.9	-32.8	0	-49.83	-76.39	95.14	11.4	2.97	17.46
BRD-K64614248	salicin	antiinflammatory agent			0	-29.91	34.12	18.52	-15	-23.9	38.75	-19.5	40.91	0
BRD-K30867024	SB-216641	serotonin receptor antagonist	HTR1B, HTR1D, HTR1A, HTR2A, HTR2B, HTR2C	Serotonin receptor antagonist	0	0	41.69	-95.13	0	0	-75.08	0	-21.64	35.52
BRD-A06352508	SB-218078	CHK inhibitor, PKC inhibitor	CHEK1		0	0	-92.06	0	-71.44	23.18	93.87	0	-28.74	-67.95
BRD-A64125466	dehydrocholic-acid	gastrointestinal agent that stimulates bile production or the flow of bile into the duodenum			0	-6.71	-72.08	15.77	-11.02	0	45.69	-25.05	38.55	11.96
BRD-K55468218	spiperone	dopamine receptor antagonist	ADRA1A, DRD2, DRD3, DRD4, HTR1A, HTR2A, HTR7, ADRA1B, ADRA1D, DRD1, DRD5, HTR1D, HTR2B, HTR2C, HTR6		0	60.64	0	25.75	-46.83	-56.19	67.13	-37.04	27.63	-24.03
BRD-K51476772	ST-638	tyrosine kinase inhibitor			0	-39.8	14.6	8.74	-16.42	-63.4	75.64	0	0	NaN
BRD-A72483914	spiroxatrine	serotonin receptor antagonist	HTR1A, ADRA1A, ADRA1B, ADRA1D, ADRA2A, ADRA2B, ADRA2C, HTR2B		0	58.31	-14.61	0	-31.04	-22.16	55.75	0	55.07	NaN
BRD-K42635745	suloctidil	adrenergic receptor antagonist, platelet aggregation inhibitor, vasodilator			0	-4.81	0	33.13	92.26	-39.05	10.89	-50.89	-74.02	61.17
BRD-K93645900	tadalafil	phosphodiesterase inhibitor	PDE5A, PDE11A		0	-1.41	-37.42	0	-18.61	59.54	80.43	-62.64	38.4	75.84
BRD-K34820100	tebuthiuron	photosynthesis inhibitor			0	-57.94	-45.98	0	-41.75	38.69	-16.04	49.28	32.47	68.97
BRD-A22844106	tenoxicam	cyclooxygenase inhibitor, prostanoid receptor inhibitor	PTGS2, PTGS1		0	-6.98	59.78	-62.87	14.54	0	31.46	0	97.17	-71.1
BRD-A42831637	tetrahydrocannabinol-7-oic-acid	analgesic, anti-inflammatory			0	53.24	-63.08	28.49	89.4	-55.68	0	-59.7	0	NaN
BRD-A28856712	tetryzoline	adrenergic receptor agonist			0	-19.25	-17.01	0	0	27.07	-56.23	97.94	64.48	NaN
BRD-K64514229	toltrazuril	anti-protozoal			0	95.7	-62.3	0	-78.12	0	0	-25.31	0	42.16
BRD-A43974575	tranylcypromine	cytochrome P450 inhibitor, histone lysine demethylase inhibitor, monoamine oxidase inhibitor	MAOA, MAOB, KDM1A, CYP2A6		0	-73.43	18.27	-3.8	-27.81	18.95	0	27.5	0	NaN
BRD-A37780065	triamcinolone	antiinflammatory agent, corticosteroid agonist, corticosteroid binding globulin binder, corticosteroid hormone receptor agonist, cytochrome P450 inhibitor, glucocorticoid receptor agonist, immunosuppressant, immunosuppressive agent	NR3C1, CYP3A5, CYP3A7, SERPINA6		0	0	0	-44.02	0	0	-96.76	0	-64.63	NaN
BRD-A92439610	triamcinolone	antiinflammatory agent, corticosteroid agonist, corticosteroid binding globulin binder, corticosteroid hormone receptor agonist, cytochrome P450 inhibitor, glucocorticoid receptor agonist, immunosuppressant, immunosuppressive agent	NR3C1, CYP3A5, CYP3A7, SERPINA6	Glucocorticoid receptor agonist	0	-20.89	-15.09	80.17	0	33.99	0	-12.4	32.89	NaN
BRD-A49225603	alimemazine	histamine receptor ligand	HRH1		0	0	0	0	19.59	-18.51	0	-45.7	0	NaN
BRD-K53220666	trimetozine	compound with mild tranquilizing effects			0	-31.89	20.5	-19.42	0	19.32	0	-21.39	-34.13	19.64
BRD-K04210847	tamoxifen	estrogen receptor antagonist, selective estrogen receptor modulator (SERM), estrogen receptor agonist, estrogen receptor modulator, PKC inhibitor	ESR1, ESR2, CYP3A5, EBP, GPER1, PRKCA, PRKCB, PRKCD, PRKCE, PRKCG, PRKCI, PRKCQ, PRKCZ	Estrogen receptor antagonist	0	0	0	-76.44	0	0	0	-63.54	-87.81	NaN
BRD-A56012032	thiorphan	membrane metalloendopeptidase inhibitor	MME		0	5.77	-80.98	-30.14	11.14	20.1	0	-20.37	32.28	-52.09
BRD-K84663978	trequinsin	phosphodiesterase inhibitor, platelet aggregation inhibitor, potassium channel blocker	PDE4A, PDE4B, PDE4C, PDE4D, PDE5A, PTGIR		0	56.42	31.79	0	0	34.28	-12.26	-15.05	-42.7	-30.21
BRD-K41868777	W-5	calmodulin antagonist			0	0	-79.61	19.66	-15.76	-37.54	0	57.86	58.66	NaN
BRD-A62021152	WAY-161503	serotonin receptor agonist	HTR2C		0	0	-11.83	9.43	0	0	0	-28.63	-23.86	NaN
BRD-K42748308	XE-991	acetylcholine release enhancer, potassium channel blocker, voltage-gated potassium channel blocker	KCNQ1, KCNQ2, KCNQ3, KCNQ4, KCNQ5		0	13.74	-64.54	-10.34	0	7.2	-68.77	27.01	-3.62	0
BRD-K42679050	Y-27152	potassium channel activator, potassium channel agonist	ABCC9, KCNJ8		0	26.17	9.36	-32.87	0	-64.21	-16.41	28.86	37.73	-28.88
BRD-A87445400	yohimbine	adrenergic receptor antagonist	ADRA2A, ADRA2C, ADRA2B, HTR1A, HTR1B, HTR1D, HTR2B, DRD2, DRD3, HTR1E, HTR1F, HTR2A, HTR2C, HTR5A, HTR7, KCNJ1, KCNJ10, KCNJ11, KCNJ12, KCNJ14, KCNJ15, KCNJ8		0	18.93	37.65	71.07	-85.4	0	42.83	-8.75	-50.72	-52.01
BRD-K35586044	yohimbine	adrenergic receptor antagonist	ADRA2A, ADRA2C, ADRA2B, HTR1A, HTR1B, HTR1D, HTR2B, DRD2, DRD3, HTR1E, HTR1F, HTR2A, HTR2C, HTR5A, HTR7, KCNJ1, KCNJ10, KCNJ11, KCNJ12, KCNJ14, KCNJ15, KCNJ8		0	0	-39.52	43.34	17.31	-55.5	0	21.84	0	NaN
BRD-K45296539	ZD-7114	adrenergic receptor agonist	ADRB3		0	0	-55.57	-10.07	13.75	-35.79	-10.07	21.95	12.07	70.25
BRD-A11135865	nor-binaltorphimine	opioid receptor antagonist			0	43.3	0	25.42	0	28.21	0	-8.1	0	NaN
BRD-K26548821	quinpirole	dopamine receptor agonist	DRD2, DRD3, DRD4, DRD1, HTR1A, HTR2A, HTR2B, HTR2C		0	48.03	-65.56	-60.22	-71.49	14.34	-52.99	0	50.22	98.7
BRD-K05906022	limonin	HIV protease inhibitor			0	-5.9	-54.43	72.05	11.91	42.22	-55.23	-80.77	0	0
BRD-K78294846	osthol	ACAT inhibitor, GABA receptor modulator			0	-20.74	40.46	-32.11	0	41.23	98.49	0	0	-43.36
BRD-K87991767	umbelliferone	carbonic anhydrase inhibitor, cyclooxygenase inhibitor	CA9, CA12, PTGS2		0	0	13.99	0	72.29	0	49.89	-49.73	51.46	0
BRD-K49657628	tyrphostin-AG-18	epidermal growth factor receptor (EGFR) inhibitor, tyrosine kinase inhibitor	EGFR		0	0	58.55	-95.74	-16.74	0	66.41	0	0	-85.41
BRD-K07888196	tyrphostin-AG-538	insulin growth factor receptor inhibitor, tyrosine kinase inhibitor	EGFR		0	0	15.73	-37.88	-37.64	-14.3	0	57.86	-21.51	0
BRD-K76064317	tyrphostin-AG-1296	FLT3 inhibitor	FLT3		0	-28.41	53.28	0	73.65	0	53.94	-58.8	-29.29	0
BRD-K33204703	AG-370	PDGFR tyrosine kinase receptor inhibitor, tyrosine kinase inhibitor	PDGFRB		0	0	-35.82	0	-22.65	-28.76	78.11	80.34	70.17	60.04
BRD-K47105409	AG-490	epidermal growth factor receptor (EGFR) inhibitor, ErbB2 and JAK2 inhibitor, JAK inhibitor	JAK2, JAK3, EGFR, STAT3		0	-72.93	73.55	-92.73	-15.03	89.05	16.94	0	-61.41	60.9
BRD-K89055274	alverine	smooth muscle relaxant	HTR1A		0	72.24	-41.57	0	0	-29.94	-54.77	0	-52.9	0
BRD-K63533170	AM-630	cannabinoid receptor antagonist, cannabinoid receptor inverse agonist	CNR2, CNR1		0	-14.4	-53.96	0	26.03	15.29	13.48	88.45	-14.76	0
BRD-K70330367	amantadine	glutamate receptor antagonist, acetylcholine channel inhibitor, dopamine receptor agonist	DRD2, GRIN1, GRIN2A, GRIN2B, GRIN2C, GRIN2D, GRIN3A		0	26.76	-68.37	0	-57.88	0	-18.99	0	56.07	-22.44
BRD-A28318179	aminomethyltransferase	nitric oxide synthase inhibitor	NOS2		0	-24.08	62.55	-75.89	0	-22.15	0	57.26	24.04	-79.93
BRD-K87905482	anandamide	cannabinoid receptor agonist, potassium channel blocker, TRPV agonist	CNR1, CNR2, TRPV1, CACNA1G, CACNA1H, CACNA1I, GLRA1, GPR119, GPR18, GPR55, KCNA2, KCND3, KCNK3, KCNK9, TRPM8		0	90.45	-22.37	66.41	-20.67	-64.79	95.97	0	47.03	-57.95
BRD-K78280988	anandamide	cannabinoid receptor agonist, potassium channel blocker, TRPV agonist	CNR1, CNR2, TRPV1, CACNA1G, CACNA1H, CACNA1I, GLRA1, GPR119, GPR18, GPR55, KCNA2, KCND3, KCNK3, KCNK9, TRPM8	Cannabinoid receptor agonist	0	70.48	31.17	-88.16	0	0	-76.53	-42.37	15.16	-85.75
BRD-A95513702	androsta-1,4-dien-3,17-dione	aromatase inhibitor	CYP19A1	Aromatase inhibitor	0	-8.56	0	0	65.37	69.26	0	-94.51	-32.09	-89.73
BRD-A32349859	methyl-angolensate	apoptosis inhibitor	HTR2B		0	0	63.73	NaN	NaN	-63.43	0	NaN	NaN	NaN
BRD-K81729199	AQ-RA741	acetylcholine receptor antagonist			0	0	13.89	71.91	-33.42	-50.51	47.03	-20.39	14.51	0
BRD-K03642198	AY-9944	hedgehog pathway inhibitor			0	30.1	28.9	-75.68	-67.64	0	0	-34.52	-64.07	57.82
BRD-K51751936	alfadolone	GABA receptor agonist			0	38.24	0	0	-29.41	0	0	0	82.45	0
BRD-K52459643	prostaglandin-e1	prostanoid receptor agonist, prostanoid receptor antagonist	PTGER1, PTGER2, CATSPER1, CATSPER2, CATSPER3, CATSPER4, PTGDR, PTGER4, PTGIR		0	-5.19	65.46	0	34.72	0	82.52	0	-75.08	79.67
BRD-K97181089	amiloride	sodium channel blocker, diuretic, epithelial sodium channel blocker, sodium/hydrogen exchanger inhibitor	SCNN1A, ASIC1, ASIC2, SCNN1B, SCNN1G, AOC1, ASIC3, PKD2, PKD2L1, PLAU, SCNN1D, SLC9A1, TRPC7, TRPV2		0	55.01	12.75	-47.49	21	0	-57	0	20.93	0
BRD-K36638830	anabasine	acetylcholine receptor agonist			0	-13.03	0	-97.91	-11.28	-18.56	0	72.27	75.86	55.88
BRD-K15164005	apoptosis-activator-II	carboxylesterase inhibitor	BCHE, CES1		0	49.37	63.51	0	0	-20.52	0	0	36.16	0
BRD-K34092021	arvanil	TRPV agonist, cannabinoid receptor agonist	CNR1, TRPV1		0	-46.18	0	74.23	0	-79.07	61.31	0	-78.07	0
BRD-K64236792	austricine	hypolipidemic			0	0	-20.28	55.3	43.01	-84.06	-64.54	-40.36	0	86.27
BRD-A84189516	baccatin-III	paclitaxel precursor			0	-79.52	71.59	59.47	-60.28	-44.2	11.17	0	0	0
BRD-K54704028	BAY-36-7620	glutamate receptor antagonist	GRM1		0	-6.03	70.76	-36.61	51.34	82.87	4.19	-62.4	-17.43	0
BRD-K18799075	BAY-59-3074	cannabinoid receptor partial agonist	CNR1, CNR2	Cannabinoid receptor agonist	0	0	0	0	-24.08	41.8	0	0	55.49	-72.63
BRD-K17008822	BD-1008	sigma receptor antagonist		Sigma receptor antagonist	0	0	76.96	-23.09	-44.42	90.87	28.72	0	-15.77	0
BRD-K36864847	BD-1047	alpha receptor antagonist, sigma receptor antagonist	SIGMAR1		0	79.46	-18.46	0	0	0	-30.88	0	-69.18	61.28
BRD-K87158025	benzamil	epithelial sodium channel blocker	PKD2L1, SCNN1A, SCNN1B, SCNN1G, ASIC1, SCNN1D, SLC8A1		0	68.98	-88.72	-30.94	0	53.45	0	-73.9	-66.17	64.16
BRD-K91315211	betahistine	histamine receptor agonist, histamine receptor antagonist	HRH3, HRH1		0	22.93	0	0	0	-69.2	-23.57	-41.55	91.92	79.77
BRD-K46018455	bezafibrate	PPAR receptor agonist, 11-beta hydroxysteroid dehydrogenase expression inhibitor, 11-beta hydroxysteroid dehydrogenase inhibitor, lipase clearing factor inhibitor	PPARA, PPARD, PPARG, HSD11B1, LPL	PPAR receptor agonist	0	-24.36	12.36	0	9.09	0	0	0	-16.85	24.65
BRD-A38913120	BH3I-1	BCL inhibitor	BCL2		0	0	59.14	-15.84	-15.19	33.73	0	73.24	0	-42.74
BRD-K32584078	BML-257	AKT inhibitor, HCV NS5B RdRp inhibitor	AKT1		0	0	-20.99	58.7	54.44	-96.79	0	73.55	0	80.32
BRD-A51829654	BRL-15572	serotonin receptor antagonist	HTR1D, HTR1A, HTR1B, HTR1E, HTR1F, HTR2A, HTR2B, HTR2C, HTR6		0	-61.33	0	0	31.89	24.74	45.03	-97.06	0	-53.53
BRD-K07507905	BRL-37344	adrenergic receptor agonist	ADRB3, ADRB1, ADRB2		0	62.79	0	0	0	-74.9	-45.81	-58.66	33.45	92
BRD-K17868609	BRL-54443	serotonin receptor agonist	HTR1E, HTR1F		0	86.14	-5.55	0	0	-48.21	63.91	0	29.67	-47.87
BRD-A17428743	BW-723C86	serotonin receptor agonist	HTR2B, HTR2A, HTR2C		0	65.46	40.45	0	14.59	0	-92.14	-35.44	-22.59	0
BRD-A68891053	BW-B70C	lipoxygenase inhibitor	ALOX5		0	-58.01	71.85	46.98	0	35.94	-84.19	-71.19	-62.7	0
BRD-K39111395	BCL2-inhibitor	BCL inhibitor	BCL2	BCL inhibitor	0	-63.44	0	0	-15.15	-64.37	0	0	-68.33	0
BRD-K04185004	oxybuprocaine	anesthetic	SCN10A		0	-68.56	87.48	-35.95	0	-43.56	-30.16	33.83	13.54	82.43
BRD-K39188321	betamethasone	corticosteroid agonist, glucocorticoid receptor agonist	NR3C1		0	90.06	0	-30.29	-33.93	37.83	0	-41.54	-74.91	0
BRD-A17065207	brefeldin-a	antibiotic that disrupts Golgi function, brefeldin A inhibited guanine nucleotide exchange protein inhibitors, golgi-specific brefeldin A-resistance guanine nucleotide exchange factor inhibitor, protein synthesis inhibitor	ARF1, ARFGEF1, ARFGEF2, CYTH2, GBF1, SAR1A	Protein synthesis inhibitor	0	0	-43.75	0	0	0	0	0	0	-56.64
BRD-A98702003	carbenoxolone	11-beta hydroxysteroid dehydrogenase inhibitor	HSD11B1, GJA1, GJA10, GJA3, GJA4, GJA5, GJA8, GJA9, GJB1, GJB2, GJB3, GJB4, GJB5, GJB6, GJB7, GJC1, GJC2, GJC3, GJD2, GJD3, GJD4, GJE1, PANX1, PANX2, PANX3		0	-44.07	0	0	-25.99	-33.25	29.14	0	-57.82	62.16
BRD-A17411484	carprofen	cyclooxygenase inhibitor, prostanoid receptor inhibitor	PTGS2, PTGS1		0	69	40.07	-46.61	-54.05	-50.6	-16.04	68.03	85	0
BRD-K03600606	catechin	beta secretase inhibitor, fatty acid synthase inhibitor, free radical scavenger, immunostimulant, LDL antioxidants, quorum sensing signaling modulator, reducing agent, sodium channel blocker	BACE1, CA1, CA12, CA14, CA2, CA4, CA6, CA9, FASN, PTGS1, SCN5A		0	0	90.66	0	-54.25	-50.96	21.15	-64.26	69.74	-15.34
BRD-K65503129	HSP90-inhibitor	HSP inhibitor, HSP antagonist	HSP90AA1, HSP90AB1	HSP inhibitor	0	-97.83	-95.93	-89.92	-43.87	0	0	99.76	0	42.91
BRD-K10870738	CDC	lipoxygenase inhibitor	ALOX12, ALOX5		0	0	-85.46	-97.4	-18.64	0	0	0	-61.36	91.54
BRD-K64341947	CFM-1571	guanylate cyclase activator			0	30.83	-82.99	79.96	0	-40.33	18.56	-70.14	-34.05	37.47
BRD-A34706053	CGP-12177	adrenergic receptor agonist	ADRB1, ADRB2, ADRB3		0	5.49	75.99	0	-61.79	0	0	0	-40.24	50.79
BRD-K95851186	CGP-13501	GABA receptor modulator	GABBR1		0	-17.39	58.5	-42.11	0	-46.24	49.09	-59.74	0	0
BRD-A31575449	CGP-20712	adrenergic receptor antagonist	ADRB1, ADRB3		0	-30.69	-21.85	53.12	0	17.86	-30.6	0	14.96	0
BRD-A35623999	CGP-37157	L-type calcium channel blocker, mitochondrial Na+/Ca2+ exchanger antagonist, sodium/calcium exchange inhibitor	SLC8A1		0	82.64	-21.26	0	-73.39	-18.49	61.59	0	0	59.73
BRD-A04668240	CGP-52432	GABA receptor antagonist	GABBR1, GABBR2	GABA receptor antagonist	0	-17.28	30.68	-38.3	0	0	0	83.79	61.26	0
BRD-K65786282	CGP-7930	GABA receptor modulator, GABA receptor positive allosteric modulator	GABBR1		0	0	-56.29	0	0	-89.04	0	0	46.36	0
BRD-K68103045	CGS-20625	benzodiazepine receptor agonist, GABA benzodiazepine site receptor partial agonist	GABRA1, GABRA2, GABRA3, GABRA5		0	-37.54	32.57	0	-27.98	49.76	52.78	-37.08	35.03	-57.45
BRD-A81866333	CGS-21680	adenosine receptor agonist	ADORA2A, ADORA1, ADORA2B, ADORA3	Adenosine receptor agonist	0	0	-71.57	0	16.2	-78.02	0	0	90.73	0
BRD-K67680372	CI-966	GABA uptake inhibitor, GAT inhibitor	SLC6A1		0	-54.43	0	0	-15.01	-19.84	-33.16	0	44.93	0
BRD-A93000692	ciglitazone	PPAR receptor agonist, insulin sensitizer	PPARG, INS	PPAR receptor agonist	0	-59.66	-24.68	62.05	0	-55.67	53.99	0	0	0
BRD-K33860217	CP-94253	serotonin receptor agonist	HTR1B		0	-62.23	-22.32	55.78	0	-89.27	0	0	7.31	0
BRD-A18202423	CPCCOEt	glutamate receptor antagonist	GRM1		0	0	-24.71	-40.8	13.58	-17.25	61.52	-57.32	83.52	0
BRD-K08547377	irinotecan	topoisomerase inhibitor	TOP1, CYP3A5, TOP1MT	Topoisomerase inhibitor	0	0	76.69	-64.35	0	-26.44	92.35	0	-86.61	-63.18
BRD-A63043573	cabergoline	dopamine receptor agonist, prolactin inhibitor, prolactin secretion inhibitor	DRD2, ADRA1A, ADRA2A, ADRA2B, ADRA2C, DRD1, DRD3, DRD4, DRD5, HTR1A, HTR1B, HTR1D, HTR2A, HTR2B, HTR2C, ADRA1B, ADRA1D, ADRB1, ADRB2, HTR7, PRL		0	22.53	36.66	0	-23.41	-15.02	41.85	-63.1	-29.02	0
BRD-K59851896	calycanthine	GABA release inhibitor			0	-7.48	62.11	0	0	-20.59	28.39	97.13	0	0
BRD-K44849676	capsazepine	TRPV agonist, TRPV antagonist	TRPV1, TRPV4		0	-49.3	0	0	27.76	-67.41	17.91	61.71	-54.23	0
BRD-K12765235	carbenoxolone	11-beta hydroxysteroid dehydrogenase inhibitor	HSD11B1, GJA1, GJA10, GJA3, GJA4, GJA5, GJA8, GJA9, GJB1, GJB2, GJB3, GJB4, GJB5, GJB6, GJB7, GJC1, GJC2, GJC3, GJD2, GJD3, GJD4, GJE1, PANX1, PANX2, PANX3		0	-32.93	0	0	-37.98	-97.98	9.14	0	0	-87.17
BRD-K99174507	cardiogenol-c	pyrimidine compound, induces embryonic stem cell ifferentiation into cardiomyocytes			0	0	53.88	0	64.86	0	43.04	-98.36	5	-67.22
BRD-A42167015	carteolol	adrenergic receptor antagonist	ADRB1, ADRB2		0	-20.45	61.22	-64.97	-20.78	92.87	15.58	0	12.19	0
BRD-K02275692	cefotiam	cell wall synthesis inhibitor			0	-11.79	43.58	44.23	7.22	0	33.24	-64.23	-34.23	-40.88
BRD-K50422030	clomethiazole	GABA receptor agonist, GABA receptor antagonist, GABA receptor modulator, p38 MAPK inhibitor	GABRA1		0	23.19	68.29	-68.17	-87.89	-42.66	0	86.48	59.15	0
BRD-K28578425	cilostamide	phosphodiesterase inhibitor	PDE3A, PDE3B		0	0	-60.16	0	0	-22.77	26.08	-8.26	21.95	81.27
BRD-K72816382	cinalukast	leukotriene receptor antagonist	CYSLTR1		0	-37.57	-35.73	41.85	69.26	0	-11.66	43.61	0	71.44
BRD-K15522385	cinanserin	serotonin receptor antagonist	HTR2A		0	29.04	14.69	38.86	-67.17	-25.14	0	-59.81	0	-82.7
BRD-K07220430	cinnarizine	calcium ion channel antagonist, histamine receptor antagonist	HRH1, CACNA1C, CACNA1D, CACNA1F, CACNA1G, CACNA1H, CACNA1I, CACNA1S, CHRM1, CHRM2, CHRM3, CHRM4, CHRM5, DRD1, DRD2, DRD5		0	-30.04	-63.37	0	0	-19.44	-76.27	0	32.84	40.4
BRD-K71430621	clobenpropit	histamine receptor antagonist, histamine receptor inverse agonist	HRH3, HRH4, HRH1, HRH2		0	-29.03	77.71	-54.92	-15.76	4.09	-92.02	0	9.12	85.13
BRD-K04218075	clomifene	estrogen receptor antagonist, estrogen receptor modulator, selective estrogen receptor modulator (SERM), testosterone receptor agonist	ESR1, AR		0	48.84	69.97	0	0	0	0	27.7	-17.86	11.64
BRD-A76093993	cromakalim	ATP channel activator, potassium channel agonist	KCNJ8, ABCC9, KCNJ5		0	0	-83.59	-58.4	-29.75	74.85	-43.26	0	47.79	0
BRD-K89046952	ciclacillin	cell wall synthesis inhibitor			0	84.28	18.48	0	40.46	0	67.02	0	-16.01	0
BRD-K95992530	Cyclo-[Arg-Gly-Asp-D-Phe-Val]	integrin antagonist	ITGAV, ITGB3		0	-85.7	75.79	0	-55.96	0	50.99	0	22.67	0
BRD-A39290993	cyproterone	androgen receptor antagonist, DNA directed DNA polymerase stimunlant, Estradiol 17 beta dehydrogenase stimulant, estrone sulfotransferase stimulant, progesterone receptor agonist, testosterone receptor antagonist	AR, ADORA1, ESR1	Androgen receptor modulator, Progesterone receptor antagonist	0	-29.49	-59.79	0	59.68	68.92	0	-62.49	-5.91	0
BRD-A68929948	DAPT-GSI-IX	antiamyloidogenic agent, gamma secretase inhibitor		Gamma secretase inhibitor	0	-78.19	-82.99	0	-29.41	0	-28.36	0	27.51	48.7
BRD-K32526544	DCEBIO	intermediate conductance potassium channel activator	KCNN2, KCNN3, KCNN4	Potassium channel activator	0	-3.13	-43.59	-70.06	-62.23	0	0	85.27	63.01	0
BRD-K61401890	deguelin	NADH-ubiquinone oxidoreductase (Complex I) inhibitor, AKT inhibitor, cyclooxygenase inhibitor, NFkB pathway inhibitor, phorbol ester-induced ornithine decarboxylase (ODC) activity suppressor, PI3K inhibitor	AKT1, PTGS2		0	0	57.64	35.51	-95.72	0	-79.8	69.97	-95.24	-92.9
BRD-A75402480	desoxycorticosterone	mineralocorticoid receptor agonist			0	0	-93.27	0	-49.65	-15.51	0	0	78.41	50.12
BRD-K76133116	benzydamine	membrane integrity inhibitor, prostanoid receptor inhibitor	PRSS1, PRSS2		0	-76.52	-45.34	0	-65.73	75.98	0	0	-33.45	96.85
BRD-K94080537	diethyltoluamide	DEET, activator of fly antenna ionotropic receptor IR40a			0	-10.48	18.82	49.11	23.99	-32.16	-37.39	56.98	-46.97	0
BRD-K32645441	dipropyl-5ct	serotonin receptor agonist	HTR1B, HTR1D, HTR1F, HTR7		0	35.94	-79.87	56.7	-33.04	0	78.38	-44.29	-8.85	0
BRD-K85266041	DNQX	glutamate receptor antagonist	GRIA1, GRIA2, GRIK1, GRIN1, GRIN2A, GRIN2B		0	0	25.63	0	90.3	-98.27	47.54	0	58.74	0
BRD-K39965020	doconexent	PPAR receptor agonist, unidentified pharmacological activity	FFAR1, PPARA, PTGS1, PTGS2	PPAR receptor agonist	0	39.83	-28.12	0	-12.47	0	27.89	-87.46	-16.27	0
BRD-A27143604	DPN	estrogen receptor agonist	ESR2	Estrogen receptor agonist	0	63.95	0	-39.63	-11.55	0	84.86	0	-20.9	-66.35
BRD-K94920105	DR-2313	PARP inhibitor	PARP1, PARP3		0	-7	0	0	0	-28.99	0	0	87.67	-50.19
BRD-K62353524	DY-131	estrogen-related receptor agonist	ESR2, ESRRB, ESRRG		0	0	-31.06	0	-97.15	95.24	28.3	93.4	-96.26	0
BRD-A20243730	danazol	estrogen receptor antagonist, luteinizing hormone releasing hormone antagonist, progesterone receptor agonist, steroid derivative with antigonadotropic and anti-estrogenic activities, tumor necrosis factor modulator	ESR1, GNRHR, AR, CCL2, CYP2C8, GNRHR2, PGR, TNF		0	-79.52	0	0	63.87	-46.95	0	30.98	-55.18	0
BRD-K48970916	danazol	estrogen receptor antagonist, luteinizing hormone releasing hormone antagonist, progesterone receptor agonist, steroid derivative with antigonadotropic and anti-estrogenic activities, tumor necrosis factor modulator	ESR1, GNRHR, AR, CCL2, CYP2C8, GNRHR2, PGR, TNF		0	-5.45	0	0	30.34	-9.09	13.71	-93.63	-71.75	46.34
BRD-A88282067	delcorine	ganglioblocking, antiarrhythmic			0	0	89.33	93.18	-56.57	-48.34	-21.49	-50.52	69.64	0
BRD-K37792168	denbufylline	phosphodiesterase inhibitor	PDE4A, PDE4B, PDE4D		0	0	-60.32	77.55	0	59.06	-30.13	-59.98	0	88.13
BRD-K71499074	diclofenamide	carbonic anhydrase inhibitor	CA1, CA2, CA4, CA12, CA7		0	30.05	-9.63	-25.44	0	-97.18	35.67	0	85.67	-59.94
BRD-K97440753	dihydroergocristine	adrenergic receptor antagonist, prolactin inhibitor, adrenergic receptor partial agonist, dopamine receptor agonist, dopamine receptor partial agonist, dopamine receptor partial antagonist, serotonin receptor antagonist	HTR2A, ADRA1A, ADRB1, DRD1, DRD2, DRD3, DRD4, DRD5, HTR1A, HTR3A, HTR4, HTR5A, HTR6, HTR7		0	0	7.72	-77.23	0	-19.17	11.33	0	-16.13	-53.86
BRD-K92093830	doxorubicin	topoisomerase inhibitor, DNA intercalating drug	TOP2A	Topoisomerase inhibitor	0	-25.29	-47.86	-50.26	0	0	-28.38	0	0	0
BRD-K27450477	EHNA	adenosine deaminase inhibitor	ADA, PDE2A, ADORA2A		0	76.11	0	0	-52.16	-17.14	32.65	0	-99.68	0
BRD-K63913457	eicosatrienoic-acid	vasodilator			0	-14.18	38.54	0	-44.8	0	51.29	-99.85	78.11	-90.43
BRD-K57545991	enalapril	angiotensin converting enzyme inhibitor, angiotensin receptor blocker	ACE		0	89.81	0	0	-85.55	-27.28	91.24	0	-49.19	0
BRD-A35033682	eriodictyol	cytochrome P450 inhibitor, TRPM3 antagonist, xanthine oxidase inhibitor	CYP1B1, NFE2L2, XDH		0	-13.32	15.08	0	51.27	-26.02	-23.62	0	17.95	-73.55
BRD-A23226398	estradiol	estrogen receptor agonist	ESR1, ESR2, NR1I2, CYP2B6, CYP2C19, CYP2C8, CYP2E1, CYP3A5, CYP3A7, GPER1, KCNMA1		0	86.22	0	0	-53.44	42.13	0	0	58.98	53.88
BRD-A39969961	eplerenone	cytochrome P450 antagonist, mineralocorticoid receptor antagonist	NR3C2, CYP3A5		0	42.55	-37.58	-41.07	27.91	-57.62	0	92.68	45.86	-55.31
BRD-K81839095	estrone	estrogen receptor agonist, estrogenic hormone	ESR1, ESR2	Estrogen receptor agonist	0	-34.97	-14.31	-8.06	0	9.57	78.89	19.44	0	51.17
BRD-K03981224	ethisterone	androgen receptor agonist	TYR		0	60.29	0	-90.19	36.59	-28.25	0	-62.09	69.94	0
BRD-K47693913	evoxine	antagonist of strychnine and pentylenetrazole; enhances effects of narcotics			0	69.73	-11.92	0	0	57.38	53.36	-50.34	0	0
BRD-K63089472	farnesylthioacetic-acid	inhibitor of methyl esterification of farnesylated proteins			0	61.7	30.11	44.49	0	-23.27	-49.89	61.61	-27.1	0
BRD-A01346607	flumetasone	glucocorticoid receptor agonist	NR3C1, PLA2G1B	Glucocorticoid receptor agonist	0	47.74	62.71	0	0	68.29	0	-32.33	66.29	-45.85
BRD-A65449987	flunisolide	cytochrome P450 inhibitor, corticosteroid agonist, corticosteroid hormone receptor agonist, glucocorticoid receptor agonist, immunosuppressant	NR3C1	Glucocorticoid receptor agonist	0	41.68	-38.47	0	-21.54	0	-49.28	0	-18.95	62.49
BRD-K15715913	fluperlapine	dopamine receptor antagonist, serotonin receptor antagonist	DRD2, HTR2A, HTR6, HTR7		0	9.31	-42.26	-52.05	-56.82	21.21	5.63	-65.3	12.79	0
BRD-K31611373	fluprostenol	prostaglandin F receptor agonist	PTGER3, PTGFR, TBXA2R		0	0	-92.31	0	60.04	-81.8	76.97	-48.79	6.93	65.28
BRD-A49765801	fludroxycortide	corticosteroid, glucocorticoid receptor agonist	NR3C1, SERPINA6	Glucocorticoid receptor agonist	0	77.07	0	-42.78	-52.71	97.71	0	0	20.44	0
BRD-A96456596	FPL-55712	leukotriene receptor antagonist, leukotriene synthesis inhibitor			0	-50.53	-45.5	78.73	42.75	-20.42	96.56	57.95	-10.75	0
BRD-A80641450	FR-139317	endothelin receptor antagonist	EDNRA		0	-60.18	0	80.68	-56.67	-94.54	77.67	0	0	54.33
BRD-K08998509	fananserin	dopamine receptor antagonist, serotonin receptor antagonist	HTR2A, DRD4		0	-12.04	-71.02	-50.14	29.94	47.92	36.19	0	85.78	-49.62
BRD-K76617868	fasudil	ROCK inhibitor, calcium sensitizer, PKA inhibitor, protein kinase inhibitor, rho associated kinase inhibitor	ROCK1, ROCK2, PKIA, PRKACA	PKA inhibitor, Rho associated kinase inhibitor	0	28.49	44.2	-90.76	-12.91	14.59	0	0	0	-50.29
BRD-A50684349	fenoldopam	dopamine receptor agonist	DRD1, ADRA1A, ADRA1B, ADRA1D, ADRA2A, ADRA2B, ADRA2C, DRD4, DRD5		0	-65.49	3.01	26.66	-11.42	-28.07	-22.19	81.66	16.78	0
BRD-A13650332	flucloxacillin	antibiotic of the penicillin class			0	-53.66	-23.05	0	25.36	-42.24	-91.88	0	28.94	0
BRD-K61496577	flumetasone	glucocorticoid receptor agonist	NR3C1, PLA2G1B		0	-40.07	84.25	0	0	28.81	0	-39.96	44.27	79.72
BRD-K12184470	flunarizine	calcium channel blocker, T-type calcium channel blocker	CACNA1G, CACNA1H, CACNA1I, CALM1, CYP2J2, HRH1		0	31.93	28.79	-83.46	0	80.03	-16.77	-75.66	-30.41	0
BRD-K53987533	fluphenazine	dopamine receptor antagonist, acetylcholine receptor ligand, dopamine receptor, histamine receptor antagonist, serotonin receptor antagonist	DRD2, DRD1, CALM1, CHRNA7, DRD5, HRH1, HTR2A, HTR6, HTR7		0	0	51.4	0	-48.64	-19.21	0	-40.75	30.08	-91.75
BRD-K00824317	fludroxycortide	corticosteroid, glucocorticoid receptor agonist	NR3C1, SERPINA6		0	92	-47	53.28	0	-21.5	0	79.35	0	96.43
BRD-A59943784	fluticasone	glucocorticoid receptor agonist	NR3C1, CYP3A5, CYP3A7, NR3C2, PGR, PLA2G4A		0	73.4	-46.87	0	0	94.34	0	-83.38	0	0
BRD-A49734948	foliosidine	anticonvulsant			0	-49.06	-40.3	71.23	-14.78	0	-18.92	0	96.9	65.21
BRD-M00539986	formoterol	adrenergic receptor agonist	ADRB2, CYP2C19	Beta-adrenergic receptor agonist	0	6.98	0	95.53	-14.97	75.74	-64.23	55.26	-1.73	-51.45
BRD-K03015355	forskolin	adenylyl cyclase activator, Adenylate cyclase stimulant, growth hormone receptor agonist, phosphokinase stimulant	ADCY2, ADCY5, GNAS		0	-29.53	29.92	0	0	98.23	-53.56	-91.09	-64.48	65.77
BRD-K87049188	fusaric-acid	chelating agent, dopamine beta hydroxylase inhibitor	DBH		0	63.9	46.55	-39.72	-74.87	-47.52	92.79	52.26	0	-24.51
BRD-K77998258	ganglioside	src activator			0	-94.48	43.8	0	0	-47.72	66.19	0	52.41	0
BRD-K34034388	GBR-12783	dopamine uptake inhibitor			0	26.33	9.33	0	-45.74	-39.71	0	56.34	-33.62	0
BRD-K34608650	BRD-K34608650	cannabinoid receptor agonist	CNR2		0	0	0	54.31	-27.77	-32.76	15.9	0	-57.62	54.25
BRD-K12120659	GR-144053	integrin antagonist	ITGB3, ITGA2B		0	72.38	52.96	-54.4	-45.29	0	41.41	97.62	-24.27	0
BRD-K02283807	GR-32191	thromboxane receptor antagonist, prostanoid receptor antagonist	TBXA2R	Thromboxane receptor antagonist	0	-18.18	-74.75	84.53	-35.36	12.44	-72.64	99.04	0	0
BRD-K68190965	GR-46611	serotonin receptor agonist	HTR1D		0	-45.04	46.59	37.83	0	-29.09	0	-38.29	64.05	0
BRD-K46441700	GR-55562	serotonin receptor antagonist	HTR1B, HTR1D	Serotonin receptor antagonist	0	-20.69	-74.68	0	-49.14	84.42	68.2	0	-49.7	34.12
BRD-K40578143	GR-79236	adenosine receptor agonist	ADORA1, ADORA2A	Adenosine receptor agonist	0	64.96	0	0	-33.29	-28.22	99.75	-89.93	73.44	92.11
BRD-A93659613	GR-89696	opioid receptor agonist	OPRK1		0	-10.36	-17.28	6.37	29.56	0	0	-47.81	-9.61	29.23
BRD-K75478907	GS-39783	GABA receptor modulator, GABA receptor positive allosteric modulator	GABBR1		0	31.95	13.85	0	-61.75	69.11	0	0	-19.71	0
BRD-K16664969	GTP-14564	FLT3 inhibitor, tyrosine kinase receptor inhibitor	FLT3, CSF1R, KIT, PDGFRB		0	0	0	0	-12.03	0	-98.54	37.64	-95.11	0
BRD-K04146668	GW-441756	growth factor receptor inhibitor, leucine rich repeat kinase inhibitor	LRRK2, NTRK1		0	0	-84.21	78.85	49.18	23.73	-28.25	78.34	-17.4	0
BRD-K79930101	GW-583340	EGFR inhibitor, epidermal growth factor receptor (EGFR) inhibitor, ErbB2 tyrosine kinase inhibitor, receptor tyrosine protein kinase inhibitor	EGFR, ERBB2		0	0	30.89	-57.3	84.64	-18.55	-85.03	97.93	67.3	-25.41
BRD-K24240364	GYKI-52466	glutamate receptor antagonist, kainate receptor antagonist	GRIA1, GRIA2, GRIA3, GRIA4		0	-10.26	85.07	0	35.21	-12.47	11.73	-74.69	51.78	-51.05
BRD-K49890030	gavestinel	glutamate receptor antagonist, glycine receptor antagonist	GLRB		0	42.3	39.36	0	0	-34.46	5.58	-82.76	21.24	0
BRD-K42693031	glimepiride	insulin secretagogue, ATP channel blocker, ATP-sensitive potassium channel antagonist, insulinotropin agonist, sulfonylurea	ABCC8, KCNJ11, KCNJ1		0	-7.62	0	0	53.61	-43.57	-88.3	-47.4	47.88	68.83
BRD-A86109770	guggulsterone	estrogen receptor agonist, FXR antagonist, progesterone receptor agonist, cholesterol inhibitor, IKK inhibitor, PXR agonist	NR1H4, PGR, AR, ESR1, IKBKB, NR1I2, NR3C1, NR3C2		0	-48.72	-32.05	-62.01	55.98	0	82.25	-87.74	30.55	0
BRD-K18742343	H-8	PKA inhibitor	PKIA, PRKACA	PKA inhibitor	0	-44.71	0	0	-55.12	-42.6	34.93	-20.85	83.7	0
BRD-A00267231	hemado	adenosine receptor agonist	ADORA3, ADORA1, ADORA2A, ADORA2B		0	0	-70.7	-56.9	0	91.14	-68.04	82.67	-48.69	0
BRD-K95885906	quercetagetin	Pim kinase inhibitor	PIM1		0	0	-67.34	0	0	79.83	-59.17	-50.84	0	-96.1
BRD-A75172220	hydrocortisone	corticosteroid agonist, glucocorticoid receptor agonist, immunosuppressant, interleukin receptor antagonist	ANXA1, NOS2, NR3C1, NR3C2		0	-20.11	0	0	0	0	-41.12	79.04	0	-49.37
BRD-A25143711	hydrocortisone	corticosteroid agonist, glucocorticoid receptor agonist, immunosuppressant, interleukin receptor antagonist	ANXA1, NOS2, NR3C1, NR3C2	Glucocorticoid receptor agonist	0	0	8.73	-96.66	0	0	0	-92.71	-21.75	35.78
BRD-A06390036	hydroquinidine	anti-arrhythmia agent			0	17.26	20.29	0	17.14	42.4	0	-93.79	0	0
BRD-K81709173	halcinonide	glucocorticoid receptor agonist	NR3C1	Glucocorticoid receptor agonist	0	0	-38.34	0	0	0	0	89.16	-17.63	62.75
BRD-K07996107	harpagoside	acetylcholinesterase inhibitor	ACHE		0	-87.51	0	0	0	42	0	47.32	20.12	0
BRD-K38903228	hesperidin	free radical scavenger	CACNA1B		0	0	-36.69	74.37	-35.96	18.68	74.3	0	0	0
BRD-K37691127	hinokitiol	tyrosinase inhibitor	TYR		0	-61.85	0	-25.62	44.88	-29.99	85.44	-35	55.81	88.22
BRD-A77722753	hydralazine	smooth muscle relaxant	AOC3, P4HA1		0	0	-53.84	40.21	48.09	-33.15	-79.67	0	40.82	0
BRD-K92726801	hydrastinine	alkaloid with hemostatic properties			0	86.1	95.36	-67.47	33.74	0	0	53.47	-19.72	0
BRD-K40530731	hyoscyamine	acetylcholine receptor inhibitor	CHRM1, CHRM2, CHRM3, CHRM4		0	22.18	45.03	-35.34	-61.33	0	12.62	95.08	-25.88	0
BRD-K85383046	IAA-94	chloride channel blocker			0	72.15	-24.92	29.76	57.45	-57.15	0	0	-25.06	0
BRD-A20527803	IB-MECA	adenosine receptor agonist, granulocyte colony stimulating factor agonist	ADORA3, ADORA1, ADORA2A, ADORA2B		0	-9.68	47.78	0	0	-60.14	-72.22	0	-43.92	61.98
BRD-K15196155	IBC-293	hydroxycarboxylic acid receptor agonist	HCAR3		0	52.67	-16.92	-92.24	14.9	64.62	-28.93	-59.06	26.56	0
BRD-K73290745	ICI-199441	opioid receptor agonist	OPRK1, CYP2D6, OPRD1, OPRM1, UTS2R		0	-25.54	0	0	77.42	95.83	-87.1	-58.95	-89.42	0
BRD-K92678294	irilin-a	isoflavone			0	94.02	-15.34	-48.22	-15.36	-74.95	0	0	80.51	0
BRD-A26845397	isamoltan	adrenergic receptor antagonist	ADRB1, ADRB2		0	-28.66	62.47	0	0	0	0	75.96	69.86	-49.39
BRD-K06198550	isorotenone	mitochondrial complex I inhibitor, NADH-ubiquinone oxidoreductase (Complex I) inhibitor	MT-ND1		0	32.89	0	-41.91	-87.36	59.22	27.44	0	-98.54	-43.65
BRD-K43860855	iobenguane	radiopharmaceutical and antineoplastic agent			0	-70.48	-59.54	90.35	45.2	-96.71	27.17	0	-1.91	85.76
BRD-K51918615	iodophenpropit	histamine receptor antagonist, histamine receptor inhibitor, ionotropic glutamate receptor antagonist	HRH3, HRH4, GRIN2B		0	59.99	-84.16	0	0	44.78	-54.66	0	-52.16	86.36
BRD-K79124250	ioxaglic-acid	iodine contrast agent			0	-54.62	-21.14	-29.81	26.34	-32.9	0	92.75	34.65	0
BRD-K63150726	JTE-907	cannabinoid receptor inverse agonist	CNR2	Cannabinoid receptor agonist	0	0	5.51	94.42	47.19	0	38.13	-31.98	0	-84.41
BRD-K05464208	JX-401	p38 MAPK inhibitor	MAPK14		0	-76.81	0	-83.41	42.79	-9.77	-85.33	47.26	0	0
BRD-A75455249	kavain	calcium channel modulator, mTOR inhibitor, Sodium Channel Blockers	MTOR		0	23.9	22.63	0	-25.52	36.78	-14.67	0	47.39	0
BRD-K37312348	kenpaullone	CDK inhibitor, glycogen synthase kinase inhibitor, src inhibitor	GSK3B, CDK1, CDK5, CCNB1, CDK2, LCK	CDK inhibitor, Glycogen synthase kinase inhibitor	0	-68.07	0	0	-78.75	0	-20.77	0	-16.42	0
BRD-A42553870	L-152804	neuropeptide receptor antagonist	NPY5R		0	0	22.43	-47.83	0	-40.95	0	0	41.79	39.61
BRD-K18816859	L-694247	serotonin receptor agonist	HTR1D, HTR1A, HTR1B		0	10.94	-34.26	-15.04	-19.35	11.24	-98.26	24.39	0	0
BRD-K10176267	L-701252	glutamate receptor antagonist	GRIN1		0	-32.4	-19.52	0	57.21	-13.31	0	78.45	93.67	0
BRD-K15791587	L-733060	tachykinin antagonist	TACR1	Tachykinin antagonist	0	-11.31	67.51	0	-30.19	-42.17	0	36.38	-31.67	0
BRD-K05528470	L-745870	dopamine receptor antagonist	DRD4, DRD1, DRD2, DRD3, HTR1A, HTR2A, HTR6, HTR7		0	-45.57	66.92	0	22.07	40.17	0	0	0	0
BRD-K23583188	lavendustin-a	EGFR inhibitor, tyrosine kinase inhibitor	EGFR, LCK		0	0	0	0	-9.07	-13.42	-18.54	0	-56.93	73.08
BRD-K01648091	LE-300	dopamine receptor antagonist, dopamine receptor ligand, serotonin receptor ligand	DRD5, DRD1, HTR2A		0	64.93	0	0	87.35	14.51	-13.9	-78.09	-14.68	92.74
BRD-K96670504	lonidamine	glucokinase inhibitor, protein synthesis inhibitor	GCK		0	64.06	0	-26.06	0	0	29.79	0	94.45	-59.54
BRD-K24675965	LY-288513	CCK receptor antagonist	CCKBR		0	0	-46.92	-26.13	67.22	23	-82.88	-30.65	0	37.29
BRD-K22385716	LY-303511	casein kinase inhibitor, mTOR inhibitor, PI3K inhibitor	CSNK2A1, CSNK2A2, CSNK2B, MTOR	Bromodomain Inhibitor	0	-43.31	35.87	98.81	0	0	0	0	-68.72	-51.38
BRD-K69763916	LY-341495	glutamate receptor antagonist	GRM2, GRM3		0	78.9	29.23	-68.01	0	6.21	14.32	-41.53	-78.48	0
BRD-K06234293	LY-364947	TGF beta receptor inhibitor, p38 MAPK inhibitor	TGFBR1	P38 MAPK inhibitor, TGF beta receptor inhibitor	0	-15.15	66.63	0	69.45	0	78.78	-46.91	29.61	0
BRD-K92492521	LY-255283	leukotriene receptor antagonist	LTB4R, LTB4R2		0	-16.27	26.83	0	0	-66.87	-53.33	65.98	-27.13	0
BRD-K10207760	lasalocid	ionophore antibiotic			0	80.45	-93.9	0	39.65	0	0	0	0	82.83
BRD-K78692225	leflunomide	dihydroorotate dehydrogenase inhibitor, PDGFR tyrosine kinase receptor inhibitor, disease modifying antirheumatic drug, immunosuppressant, JAK inhibitor, STAT inhibitor	DHODH, AHR, CYP2C19, JAK3, PTK2B, STAT6		0	-33.14	-55.76	0	0	17.1	30.48	0	-4.05	53.94
BRD-K24526313	levcromakalim	potassium channel activator, potassium channel agonist	KCNJ8, ABCC9, KCNJ5	Potassium channel activator	0	-96.66	36.06	-72.8	-34.42	-14.02	0	0	80.68	0
BRD-K03384561	roquinimex	T cell inhibitor, T cell stimulant, tumor necrosis factor receptor antagonist			0	0	73.66	-57.46	-11.23	36.24	-53.45	0	-13.96	94.39
BRD-K28137194	loreclezole	GABA receptor agonist	GABRB2, GABRB3		0	61	0	0	-13.78	70.9	0	0	65.43	86.95
BRD-K99411983	lumicolchicine	colchicine isomer, non-binder of microtubules			0	28.54	33.07	0	-45.04	23.87	-51.56	-18.71	-6.84	22.97
BRD-K67013324	luzindole	melatonin receptor antagonist	MTNR1B, MTNR1A		0	-66.84	13.41	64.39	12.21	-84.04	82.06	0	-69.36	0
BRD-K92138166	mammea-a	cytotoxic, antibacterial			0	-83.4	98.38	0	0	-37.21	17.05	0	-53.92	-93.06
BRD-K09635134	l-erythro-MAPP	ceramidase inhibitor, negative control for D-erythro-MAPP			0	0	13.4	-96.95	20.56	0	26.55	0	-12.21	48.55
BRD-A85587465	bemesetron	serotonin receptor antagonist	HTR3A, HTR3B	Serotonin receptor antagonist	0	0	0	73.74	-9.81	-21.01	65.46	0	-21.07	-28.1
BRD-A17453586	MDL-72832	serotonin receptor agonist	HTR1A		0	-6.71	0	-95.62	-15.51	-74.58	0	52.97	0	0
BRD-K84987553	MDM2-inhibitor	MDM inhibitor	MDM2	MDM inhibitor	0	-66.89	44.49	-81.4	-26.16	0	0	41.22	-24.82	62.25
BRD-K96144918	mead-acid	KPL-1 tumor suppressor			0	0	12.82	0	0	53.46	-30.47	-22.29	0	0
BRD-K09764130	mead-ethanolamide	cannabinoid receptor agonist			0	85.49	94.4	0	31.83	-23.54	53.51	-83.81	-26.6	0
BRD-A20126139	medrysone	corticosteroid hormone receptor agonist, glucocorticoid receptor agonist	NR3C1	Glucocorticoid receptor agonist	0	0	0	-27.66	0	-20.36	68.99	29.01	83.69	-60.78
BRD-A14395271	mesoridazine	dopamine receptor antagonist	DRD2, HTR2A		0	0	0	60.65	-43.21	-11.86	-15.04	17.17	0	23.48
BRD-A14798026	mestranol	estrogen receptor agonist	ESR1	Estrogen receptor agonist	0	-31.66	67.74	-92.15	-48.3	0	18.17	0	-48.44	91.85
BRD-A94709349	metaxalone	muscle relaxant			0	0	-64.42	0	-12.26	-62.01	0	0	11.11	0
BRD-K60230970	MG-132	proteasome inhibitor	PSMB1	Proteasome inhibitor	0	-76.41	0	0	-54.66	0	0	0	-53.68	0
BRD-K06902185	minoxidil	antialopecia agent, ATP channel activator, ATP-sensitive potassium channel agonist, KATP activator, Kir6 channel (KATP) activator, polarization activator, renin secretion stimulant	KCNJ8, ABCC9, KCNJ1, KCNJ10, KCNJ11, PTGS1, REN		0	-67.9	19.58	-79.23	8.28	-19.49	94.97	78.03	-75.41	0
BRD-K53878242	MMPX	phosphodiesterase inhibitor			0	18.22	-39.33	0	0	0	-69.25	-61.56	0	0
BRD-K87696786	LY-456236	glutamate receptor antagonist	GRM1		0	0	52.62	-64.39	-26.91	-18.66	0	64.41	44.32	0
BRD-A30590053	MR-16728	acetylcholine release enhancer			0	92.54	57.65	0	-19.29	-55.8	0	-27.84	0	-64.38
BRD-K90524085	MY-5445	phosphodiesterase inhibitor, platelet aggregation inhibitor	PDE5A		0	-29.94	0	-68.72	55.71	25.95	0	45.13	-65.38	0
BRD-A45140972	meclocycline	tetracycline antibiotic		Bacterial 30S ribosomal subunit inhibitor	0	-88.63	82.29	0	28.85	-98.33	0	-38.03	71.33	-64.74
BRD-A02710418	meptazinol	opioid receptor agonist	BCHE		0	-52.88	14.92	59.4	-33.91	10.31	-18.64	0	51.07	-41.25
BRD-K56699285	metergoline	dopamine receptor agonist, serotonin receptor antagonist, prolactin inhibitor	DRD2, HTR1A, HTR1B, HTR1D, HTR1E, HTR1F, HTR2A, HTR2B, HTR2C, HTR5A, HTR6, HTR7		0	0	7.75	35.02	-69.33	-39.53	-67.31	-94.97	90.01	0
BRD-A32164164	methyllycaconitine	acetylcholine receptor antagonist	CHRNA7		0	-60.87	-39.53	34.77	32.27	0	35.14	39.34	0	0
BRD-A98725278	methysergide	serotonin receptor antagonist	HTR2C, HTR1B, HTR1E, HTR1F, HTR2A, HTR2B, HTR7, HTR1A, HTR1D, HTR5A, HTR6		0	18.87	-75.43	-81.77	40.47	0	0	90.98	-32.05	58.14
BRD-K37270826	mifepristone	glucocorticoid receptor antagonist, progesterone receptor antagonist, androgen receptor ligand, internal ribosomal entry site inhibitor	PGR, NR3C1, AR, CYP2B6, CYP2C8, CYP3A5, CYP3A7, NR1I2		0	-40.74	83.59	-13.65	0	12	0	-92.12	-45.98	74.08
BRD-K34441861	moexipril	angiotensin converting enzyme inhibitor, phosphodiesterase inhibitor	ACE, ACE2		0	-15.57	74.39	70.98	0	0	19.83	-72.73	9.39	-49.15
BRD-K60640630	mometasone	glucocorticoid receptor agonist, immunosuppressant	NR3C1	Glucocorticoid receptor agonist	0	-27.28	-14.88	-35.83	0	89.36	0	45.37	-91.23	0
BRD-K10042277	desmethylclozapine	acetylcholine receptor agonist, dopamine receptor agonist, dopamine receptor antagonist, dopamine receptor partial agonist, serotonin receptor antagonist, serotonin receptor inverse agonist	CHRM1, DRD2, DRD3, HTR2A		0	29.01	-42.63	0	-9.22	69.22	-54.77	0	-87.16	0
BRD-K17693482	BRD-K17693482	potassium channel activator			0	-38.15	0	-96.65	-32.76	0	0	-56.16	76.73	0
BRD-A92651262	nalbuphine	opioid receptor agonist, opioid receptor antagonist	OPRD1, OPRK1, OPRM1		0	0	-48.49	48.93	-32.31	-17.87	3.9	0	30.98	0
BRD-A70461345	naloxone	opioid receptor antagonist	OPRM1, OPRK1, OPRD1, CREB1, ESR1, TLR4		0	-18.09	-9.25	0	56.65	-21.18	49.13	-95.45	93.44	0
BRD-K69195780	NAN-190	serotonin receptor agonist	HTR1A, ADRA1A, ADRA1B, ADRA1D, HTR1F		0	-11.24	0	0	61.64	-10.72	-18.67	-96.76	83.19	69.01
BRD-A67433117	NCS-382	GABA receptor antagonist	GABBR1, GABBR2, SLC52A2		0	0	-91.19	63.07	-27.71	-29.38	0	0	-49.06	0
BRD-A35338386	NECA	adenosine receptor agonist	ADORA1, ADORA2A, ADORA2B, ADORA3, HSP90B1	Adenosine receptor agonist	0	0	-17.96	99.28	0	73.58	71.05	0	-19.39	0
BRD-A78877355	nefopam	cyclooxygenase inhibitor, prostanoid receptor inhibitor			0	23.82	-40.51	0	0	-64.14	-25.3	28.55	-43.57	0
BRD-A62336480	niguldipine	adrenergic receptor antagonist, calcium channel blocker, calcium channel antagonist, calcium channel inhibitor	ADRA1A, CACNA1C, ADRA1B, ADRA1D		0	-79.7	0	0	0	0	7.35	-90.01	-99.08	-98.38
BRD-K23566484	nilutamide	androgen receptor antagonist, RNA directed RNA polymerase inhibitor	AR, CYP2C19		0	-65.63	-63.88	0	-12.09	99.16	0	0	-16.3	0
BRD-K36009368	NNC-63-0532	opioid receptor agonist	OPRL1		0	-31.7	-77.66	0	0	42.78	0	-47.42	18.16	3.99
BRD-A39415247	norethisterone	ovulation inhibitor	PGR	Progesterone receptor agonist	0	0	0	0	-8.67	-78.97	-47.22	0	18.87	-43.93
BRD-A50928468	norgestrel	progesterone receptor agonist	CYP2E1, PGR	Progesterone receptor agonist	0	-16.47	0	-84.49	36.73	-28.95	-27.25	0	58.88	56.66
BRD-A47633927	NPC-15199	ICAM 1 antagonist, increases intracellular calcium levels	ICAM1, PPARG		0	82.9	-8.18	-63.85	-18.04	-59.45	27.87	0	47	0
BRD-K31268420	NSC-693868	CDK inhibitor, glycogen synthase kinase inhibitor	CDK1, CDK5, GSK3A, GSK3B		0	0	75.05	96.67	0	-71.1	-64.51	-71.95	-28.17	0
BRD-A97454584	nadolol	adrenergic receptor antagonist	ADRB1, ADRB2, ADRB3		0	0	-26.95	0	28.12	0	-62.91	0	19.36	0
BRD-K74141488	naftifine	squalene epoxidase inhibitor, steroid sulfatase inhibitor	SQLE		0	-67.87	0	-44.23	0	-30.28	97.06	60.68	34.22	0
BRD-A41833852	naloxone	opioid receptor antagonist	OPRM1, OPRK1, OPRD1, CREB1, ESR1, TLR4		0	-57.87	-12.69	0	26.91	-87.91	18.43	0	39.09	-83.93
BRD-A87719232	naproxen	cyclooxygenase inhibitor	PTGS2, PTGS1		0	29.24	46.62	0	-44.72	0	67.49	-93.18	9.95	-21.67
BRD-K90789829	nefazodone	serotonin receptor antagonist, serotonin reuptake inhibitor, adrenergic transmitter uptake inhibitor, norepinephrine reuptake inhibitor, serotonin uptake inhibitor	HTR2A, SLC6A4, HTR2C, SLC6A2, ADRA1A, ADRA1B, ADRA2A, CYP3A4, CYP3A5, CYP3A7, HTR1A, SLC6A3		0	13.02	6.9	0	-1.67	-87.18	72.88	0	-5.26	0
BRD-A66927094	nemonapride	dopamine receptor antagonist, serotonin receptor agonist	DRD2, DRD3, DRD4		0	0	-60.93	0	21.11	31.13	0	0	16	-24.77
BRD-K76775527	nimesulide	cyclooxygenase inhibitor, matrix metalloprotease inhibitor, prostanoid receptor inhibitor	PTGS2, LTF, PLA2G2E, PTGS1		0	-38.85	16.26	81.35	-81.57	-27.35	0	-50.95	28.25	0
BRD-A95696066	nisoxetine	dopamine transporter inhibitor, norepinephrine transporter inhibitor, serotonin transporter (SERT) inhibitor	SLC6A2, SLC6A3, SLC6A4		0	-27.6	10.94	-54.87	10.51	24.98	27.53	-40.74	-69.6	0
BRD-K63165456	norcyclobenzaprine	adrenergic receptor ligand, serotonin receptor ligand	HTR2A	Serotonin receptor antagonist	0	33.43	-80.51	-95.35	13.72	47.83	0	-96.37	35.97	-34.96
BRD-K35189033	levonorgestrel	estrogen receptor agonist, glucocorticoid receptor antagonist, progesterone receptor agonist, progesterone receptor antagonist	PGR, AR, CYP2E1, ESR1, SRD5A1		0	0	14.33	-24.24	14.55	-83.17	16.39	-8.53	51.25	0
BRD-A10355991	norketamine	glutamate receptor antagonist	CYP2B6, CYP2C19, CYP3A5, GRIN1		0	-24.11	48.14	-46.78	31.87	-43.89	-19.06	49.27	33.71	0
BRD-K18316707	O-1918	cannabinoid receptor antagonist			0	-71.61	60.7	61.21	-64.86	9.76	0	0	31.69	0
BRD-K02590140	O-2050	cannabinoid receptor antagonist	CNR1		0	-43.19	0	0	0	-86.49	24.75	-82.63	-73.13	0
BRD-K26015241	ODQ	guanylyl cyclase inhibitor, inhibitor of soluble guanylyl cyclase, potassium channel blocker	GUCY1A2, GUCY1A3, GUCY1B3		0	27.67	0	0	-48.73	-27.01	11.94	42.47	-70.19	-44.39
BRD-A39522003	OMDM-2	FAAH reuptake inhibitor	GPR119		0	15.63	28	-92.38	0	-20.37	47.88	63.26	-48.85	0
BRD-A55962179	omeprazole	ATPase inhibitor, ABC transporter expression enhancer	ATP4A, CLCN2, CYP1A2, CYP2C19		0	0	-48.8	3.92	-36.73	11.44	-10.65	39.71	-11.81	0
BRD-K59037100	oxybenzone	lipase inhibitor	LIPE		0	91.55	-9.38	0	-38.22	-10.93	-47.83	77.76	17.26	0
BRD-K82731415	olomoucine	CDK inhibitor	CDK1, CDK2, CDK5, MAPK1		0	0	99.32	0	-36.02	0	0	-40.59	-26.57	-30.91
BRD-K16195444	oxymetazoline	adrenergic receptor agonist, unidentified pharmacological activity	ADRA1A, ADRA2A, ADRA1B, ADRA1D, ADRA2B, ADRA2C, CYP2C19, HTR1B, HTR1D, HTR2C		0	-12.25	-94.25	0	60.17	-75.61	-25.98	0	61.49	33.09
BRD-K83597974	pargyline	monoamine oxidase inhibitor	MAOB, MAOA		0	0	-12.35	24.66	0	44.33	28.1	-81.48	-13.45	-53.54
BRD-K52721684	PCO-400	potassium channel activator, potassium channel agonist	ABCC9, KCNJ8	Potassium channel activator	0	78.07	-26.93	-75.62	26.9	52.27	-41.46	0	39.25	0
BRD-A63836183	PD-123319	angiotensin antagonist	AGTR2		0	0	0	86.54	-21.27	61.22	-63.93	-30.87	13.82	-57.04
BRD-K77133231	PD-169316	p38 MAPK inhibitor	ALOX5	P38 MAPK inhibitor	0	97.27	0	NaN	NaN	-70.99	0	NaN	NaN	NaN
BRD-K88677950	PD-198306	MAP kinase inhibitor, MEK inhibitor	MAP2K1, MAP2K2, MAPK1, MAPK3	MEK inhibitor	0	-70.4	25.04	-68.92	0	0	0	0	-97.27	0
BRD-K27665173	D-64406	PDGFR tyrosine kinase receptor inhibitor	FLT3, PDGFRA, PDGFRB	PDGFR/KIT inhibitor	0	-76.85	95.86	0	0	0	0	0	-93.52	-71.52
BRD-K57718010	pentylenetetrazol	GABA receptor antagonist		GABA receptor antagonist	0	9.06	-72.49	0	-62.91	-47.4	12.29	47.87	0	87.35
BRD-K90333595	phentolamine	adrenergic receptor antagonist	ADRA1A, ADRA2A, ADRA1B, ADRA1D, ADRA2B, ADRA2C		0	-22.06	0	0	-9.11	-95.05	22.73	0	0	-87.77
BRD-K10843433	phenylbutazone	cyclooxygenase inhibitor, platelet aggregation inhibitor, prostanoid receptor inhibitor	PTGS2, PTGS1, PTGIS		0	12.39	-11.55	0	0	-57.18	-23.75	-76.91	14.24	45.81
BRD-A43882281	pinacidil	ATP channel activator, potassium channel agonist	ABCC9, KCNJ8		0	-44.78	0	0	67.55	9.14	0	0	1.9	0
BRD-K94689771	pinocembrin	androgen receptor ligand, CYP1B1 inhibitor, reducing agent, steroid 5alpha-reductase inhibitor	AR, CYP1B1, SRD5A1, SRD5A2		0	0	-20.66	0	-31.99	-78.57	84.95	56.7	24.82	0
BRD-K16551401	PNU-22394	serotonin receptor agonist	MAOA, MAOB		0	14.82	-15.67	0	80.41	41.71	-16.94	-93.26	-81.34	0
BRD-K28863208	PNU-282987	acetylcholine receptor antagonist	CHRNA7		0	62.29	55.15	-36.78	-8.86	0	0	-50.3	89.23	-31.26
BRD-A95096829	PNU-96415E	dopamine receptor antagonist			0	-83.02	-23.83	-39.83	-55.3	0	0	0	0	0
BRD-K16977723	PP-3	EGFR kinase inhibitor			0	67.37	47.24	0	8.53	-21.64	-68.74	97.5	0	0
BRD-A71816415	pravastatin	HMGCR inhibitor	HMGCR, SLCO1B1		0	10.62	33.4	0	-64.6	-12.69	-10.52	0	23.18	99.97
BRD-K72029282	probucol	atherogenesis inhibitor, cholesterol inhibitor, reducing agent	ABCA1, ABCB11, CES1		0	-3.91	0	95.9	42.62	54.77	0	-45.72	32.36	-34.05
BRD-K82255054	propofol	membrane integrity inhibitor, membrane permeability inhibitor, TRPV agonist	CYP2B6, FAAH, GABRA1, GABRA2, GABRA3, GABRA4, GABRA5, GABRA6, GABRB1, GABRB2, GABRB3, GABRD, GABRE, GABRG1, GABRG2, GABRG3, GABRP, GABRQ, SCN2A, SCN4A, TRPV1		0	-6.98	29.24	0	-25.81	-25.37	0	38.27	10.17	-68.66
BRD-K82865713	prostaglandin-b2	cAMP inhibitor			0	0	82.35	0	11.83	0	0	-41.57	0	61.97
BRD-K97863768	prothionamide	mycobacterium tuberculosis enoyl-[acyl-carrier-protein] reductase [NADH] (inhA) inhibitor			0	0	-25.33	0	-92.06	-10.85	30.13	0	0	-40.56
BRD-K10177585	PSB-11	adenosine receptor antagonist	ADORA3, ADORA1, ADORA2A		0	22.67	0	0	-46.49	75.72	-66.2	0	-34.31	-82.84
BRD-K11399644	phenformin	AMPK activator	KCNJ8, PRKAA1		0	-79.45	-41.96	0	32.93	-84.76	-23.95	0	55.79	57.99
BRD-K26241953	piceatannol	syk inhibitor, cyclooxygenase inhibitor, nitric oxide synthase inhibitor, SIRT activator, tyrosinase inhibitor, tyrosine kinase inhibitor	ATP5A1, ATP5B, ATP5C1, IRF3, PTGS2, SIRT1, SYK, TYR		0	-74.73	77.64	0	22.55	-62.85	62.53	79.87	-48.95	-82.84
BRD-K67277431	picotamide	prostanoid receptor antagonist, thromboxane receptor antagonist, thromboxane synthase inhibitor	TBXA2R, TBXAS1	Thromboxane receptor antagonist	0	-6.03	16.67	-38.61	-30.72	-21.8	0	0	16.86	0
BRD-A58207013	pinacidil	ATP channel activator, potassium channel agonist	ABCC9, KCNJ8		0	22.49	-52.62	0	-53.04	53.52	24.86	0	-12.25	-38.07
BRD-K60511616	pravastatin	HMGCR inhibitor	HMGCR, SLCO1B1		0	-2.1	21.08	0	33.43	-91.63	-7.42	-79.32	7.74	64.36
BRD-K39356024	pregnenolone	acetylcholine release enhancer, dopamine release enhancer, GABA receptor negative allosteric modulator, glutamate receptor modulator, progesterone receptor agonist, steroid hormone inhibitor of CYP17A1 and SULT2B1	CYP17A1, PGR, SULT2B1		0	-17.77	-36.28	85.83	0	90.55	-12.85	0	49.38	0
BRD-A22684332	procaterol	adrenergic receptor agonist	ADRB2	Beta-adrenergic receptor agonist	0	0	-33.22	96.06	-42.21	-20.59	0	0	92.5	91.06
BRD-K18250272	propoxycaine	anesthetic			0	-11.85	64	0	-47.23	-43.51	0	0	71.97	0
BRD-K80970344	pyrrolidine-dithiocarbamate	NFkB pathway inhibitor	HSD11B1, RELA	NFkB pathway inhibitor	0	0	-26.82	0	52.06	-52.96	0	0	0	0
BRD-K59632282	quinidine	cytochrome P450 inhibitor, P glycoprotein inhibitor, sodium current blocker	SCN5A, ABCB1, CYP2D6, KCNA5, KCNA7, KCNH1, KCNH2, KCNH5, KCNK1, KCNK6, SLC29A4		0	-20.49	-40.36	0	0	-76.47	0	-61.88	15.84	46.48
BRD-K32412559	morphothebaine	adrenergic receptor inhibitor			0	-71.05	-16.3	0	-62.69	0	0	0	79.09	-57.79
BRD-K15588452	R-96544	serotonin receptor antagonist	HTR2A	Serotonin receptor antagonist	0	-53.58	-85.09	63.81	0	22.4	-27.64	51.03	-81.95	0
BRD-K95921201	reserpine	vesicular monoamine transporter inhibitor	SLC18A2, SLC18A1		0	-45.15	30.79	0	-28.93	54.92	17.21	-54.36	-96.57	0
BRD-A68281735	REV-5901	leukotriene receptor antagonist, lipoxygenase inhibitor	ALOX5		0	0	-30.38	0	13.81	33.98	-73.37	76.53	0	-41
BRD-K82688027	RG-13022	EGFR inhibitor, PDGFR tyrosine kinase receptor inhibitor	EGFR, PDGFRA, PDGFRB		0	0	-82.03	-54.47	53.93	73.48	82.45	-30.11	-70.53	87.96
BRD-K34330170	rotenonic-acid	RAR antagonist			0	92.04	-46.62	57.67	-20.2	28.83	60.98	0	0	-49.25
BRD-K26160755	RS-45041-190	imidazoline receptor agonist			0	-32.9	4.88	0	58.39	0	-15.08	49.36	-14.89	90.71
BRD-K20714604	RS-56812	serotonin receptor antagonist, serotonin receptor partial agonist	HTR3A		0	0	0	0	0	-81.35	55.89	-48.12	25.14	89.61
BRD-K50018155	RS-67506	serotonin receptor partial agonist	HTR4		0	62.74	65.96	0	27.65	-32.42	-50.5	0	39.94	0
BRD-K14204120	ranitidine	histamine receptor antagonist	HRH2, SLC22A2		0	87.35	-24.41	-43.79	0	-14.81	34.2	76.03	28.3	-71.17
BRD-K52930707	rescinnamine	angiotensin converting enzyme inhibitor	ACE		0	-3.59	0	0	-24.44	8.18	27	0	-12.42	-53.73
BRD-K32755366	reserpic-acid	norepinephrine transporter inhibitor			0	4.92	92.01	0	-44.79	4.02	-5.76	-86.89	88.96	0
BRD-K25591257	resveratrol	apolipoprotein expression enhancer, beta-secretase inhibitor, cyclooxygenase inhibitor, cytochrome P450 inhibitor, lipid peroxidase inhibitor, MAP kinase inhibitor, monoamine oxidase inhibitor, NFkB pathway modulator, SIRT activator, SIRT pathway, SIRT stimulant, sodium channel blocker, thioredoxin reductase inhibitor, topoisomerase inhibitor, xanthine oxidase inhibitor	PTGS1, PTGS2, SIRT1, APOA1, BACE1, CSNK2A1, MAOA, NQO2, SCN5A, TXNRD1, TXNRD2, XDH		0	-28.03	59.37	-39.6	0	71.26	65.72	-76.51	0	0
BRD-M62162320	rilmenidine	adrenergic receptor agonist, imidazoline receptor agonist	NISCH		0	0	0	-78.9	91.17	-19.28	0	-42.61	40.83	0
BRD-A63346720	rimcazole	sigma receptor antagonist, dopamine reuptake inhibitor	SIGMAR1		0	0	-34.37	0	-42.62	0	0	-28.95	-88.47	0
BRD-K31627533	rimexolone	glucocorticoid receptor agonist, immunosuppressant, mineralocorticoid receptor agonist	NR3C1, SERPINA6	Glucocorticoid receptor agonist	0	33.32	-22.76	33.28	0	0	0	0	0	-33.41
BRD-A63546914	RO-04-5595	ionotropic glutamate receptor antagonist			0	-26.56	-79.73	0	-23.6	38.08	13.59	72.12	31.77	0
BRD-K79684402	RO-10-5824	dopamine receptor partial agonist	DRD4		0	17.43	-62.09	0	0	0	13.28	0	0	50.66
BRD-K82823076	RO-15-4513	GABA benzodiazepine site receptor inverse agonist	GABRA1, GABRA2, GABRA3, GABRA5, GABRA4, GABRA6, GABRB2, GABRG2		0	0	-50.97	0	0	0	0	0	66.53	38.79
BRD-K20313525	rosmarinic-acid	antioxidant	MCL1, TYR		0	0	-25.11	0	63.17	71.28	32.32	-76.02	-16.34	67.02
BRD-K88871508	lisuride	dopamine receptor agonist, prolactin inhibitor, serotonin receptor antagonist, serotonin receptor ligand	DRD2, HTR2B, HTR2C, ADRA2A, ADRA2B, ADRA2C, DRD1, DRD3, DRD4, DRD5, HTR1A, HTR1B, HTR1D, HTR2A, ADRA1A, HRH1, HTR6		0	0	14.63	0	63.77	17.5	0	26.09	0	0
BRD-K14965640	ibuprofen	cyclooxygenase inhibitor, NFkB pathway inhibitor	PTGS2, PTGS1, ASIC1, BCL2, CFTR, CYP2C8, FABP2, PLAT, PPARG, SLC5A8, THBD		0	32.1	0	-86.22	-54.95	82.26	12.63	0	40.96	-42.14
BRD-K77677632	SB-200646	serotonin receptor antagonist	HTR2B, HTR2C		0	0	36.45	-88.96	-48.86	0	-22.32	0	-11.61	0
BRD-A37704979	SB-203580	p38 MAPK inhibitor, calcium channel activator, interleukin inhibitor, stress activated protein kinase inhibitor	MAPK14, MAPK1, MAPK11, AKT1, ALOX5, CHEK1, CYP2D6, CYP3A4, GAK, GSK3B, LCK, MAPK10, MAPK12, MAPK8, MAPK9, PRKCA, RAF1, RIPK2, ROCK1, RPS6KB1, SGK1, SRC, TNF		0	-58.78	12.38	0	40.12	28.99	0	0	-42.98	-59.28
BRD-A22707317	SB-205384	GABA receptor modulator	GABRA3, GABRA5, GABRA6		0	-37.78	-62.22	-17.56	28.26	27.56	96.26	-63.64	0	0
BRD-A11609859	SB-205607	delta 1 opioid receptor agonist, opioid receptor agonist	OPRD1, OPRK1, OPRM1		0	-9.29	-50.52	0	-18.85	26.57	-47.45	0	0	0
BRD-K41567364	SB-334867	orexin receptor antagonist	HCRTR1, HCRTR2		0	-28.95	-11.4	66.81	-10.04	-23.92	14.62	0	0	0
BRD-K53913732	SB-408124	orexin receptor antagonist, orexin type 1 receptor antagonist	HCRTR1, HCRTR2		0	-90.04	0	0	0	-53.36	0	0	-48.64	-64.3
BRD-K67298865	SB-431542	TGF beta receptor inhibitor, ALK inhibitor	TGFBR1, ACVR1C, ACVR1B	TGF beta receptor inhibitor	0	59.86	0	0	-83.6	78.27	73.88	94.27	-45.85	0
BRD-K25875056	SC-9	protein kinase C activator			0	-29.51	12.51	0	95.72	-33.47	-22.68	0	21.7	0
BRD-K94270326	ecopipam	dopamine receptor antagonist	DRD1, DRD5, DRD2		0	0	-43.69	0	60.12	0	0	0	0	0
BRD-K15868788	SDZ-205-557	serotonin receptor antagonist	HTR3A, HTR3B, HTR4		0	-17.33	85.02	0	93.39	62.52	0	-75.3	0	0
BRD-A15530910	carpindolol	adrenergic receptor antagonist, serotonin receptor antagonist		Serotonin receptor antagonist	0	64.76	-37.31	15.27	-42.62	42.14	50.37	0	-72.7	0
BRD-A82590476	SDZ-NKT-343	tachykinin antagonist	TACR1	Tachykinin antagonist	0	-94.48	-72.86	86.28	-49.44	10.54	0	69.56	0	0
BRD-A31007383	SDZ-WAG-994	adenosine receptor agonist	ADORA1		0	0	78.83	0	0	-21.41	59.36	-48.4	22.79	0
BRD-K98157055	SIB-1757	glutamate receptor antagonist	GRM5		0	0	-30.23	-30.75	-55.42	-30.68	26.24	0	0	31.35
BRD-K84996949	sinensetin	cyclooxygenase inhibitor			0	0	0	0	0	0	0	35.46	-95.66	57.84
BRD-K73824630	skatole	thrombin inhibitor	F2		0	-26.79	-19.54	-47.69	0	0	21.45	49.54	-58.54	0
BRD-A49046702	SKF-89976A	GABA uptake inhibitor	SLC6A1		0	54.25	-18.77	82.29	-83.28	-34.58	0	34.28	-8.62	0
BRD-K01567962	pyrazolanthrone	JNK inhibitor, AP inhibitor, dual specificity protein kinase inhibitor, leucine rich repeat kinase inhibitor	MAPK10, MAPK8, MAPK9, TTK, LRRK2, MAPK8IP1		0	13.25	0	93.16	-69.75	-5.33	67.34	81.09	-67.34	0
BRD-A56987319	SQ-22536	adenylyl cyclase inhibitor	ADCY1, ADCY5		0	15.31	-55.25	0	-9.94	-59.96	-89.49	0	32.98	37.03
BRD-K91243525	SR-142948	neurotensin receptor antagonist	NTSR1		0	0	0	0	-13.62	-67.81	22.56	61.45	47.5	0
BRD-K35629949	SR-27897	CCK receptor antagonist	CCKAR	CCK receptor antagonist	0	49.27	-63.19	0	0	0	0	84.22	79.2	37.21
BRD-K19309090	SR-95639A	acetylcholine receptor agonist	CHRM1		0	31.78	0	88.08	0	-17	-11.4	0	-30.78	-38.89
BRD-K20287671	SU-4312	platelet-derived growth factor receptor (PDGFR) inhibitor, tyrosine kinase inhibitor, vascular endothelial growth factor receptor (VEGFR) inhibitor, vascular endothelial growth factor receptor 2 (VEGFR2) inhibitor	KDR, PDGFRB	VEGFR inhibitor	0	0	-32.76	0	27.85	0	-58.6	-26.82	-35.98	0
BRD-K34995470	SU-1498	receptor tyrosine protein kinase inhibitor, vascular endothelial growth factor receptor 2 (VEGFR2) inhibitor, VEGFR inhibitor	ERBB2, KDR		0	-33.73	-44.74	65.63	-50.63	0	0	0	0	-40.5
BRD-A24122750	saclofen	GABA receptor antagonist	GABBR1, GABBR2, KCTD12, KCTD16, KCTD8	GABA receptor antagonist	0	-23.24	8.46	0	-71.18	-16.32	11.07	86.14	8.07	-79.64
BRD-A49906757	scopolamine	acetylcholine receptor antagonist	CHRM2, CHRM1, CHRM3, CHRM4, CHRM5, SI		0	0	36.74	-53.14	-38.14	-10.31	0	-66.5	59.55	0
BRD-K22503835	scriptaid	HDAC inhibitor	HDAC1, HDAC2, HDAC3, HDAC4, HDAC5, HDAC6, HDAC7, HDAC8, HDAC9	HDAC inhibitor	0	-98.42	0	-65.1	-24.19	0	0	0	0	34.28
BRD-A25775766	securinine	GABA receptor antagonist, TP53 activator	GABRA1		0	49.56	0	0	0	0	-43.73	80.79	-33.19	0
BRD-K25741894	skimmianine	acetylcholinesterase inhibitor			0	0	25.97	0	17.34	5.16	16.85	-23.08	0	-68.09
BRD-K68332390	ponalrestat	aldose reductase inhibitor, reductase inhibitor	AKR1B1		0	30.04	-16.48	0	40.17	-20.45	20.06	-36.56	34.85	-44.23
BRD-K31843556	T-0070907	PPAR receptor anatagonist, PPAR receptor antagonist	PPARG		0	-48.11	87.57	0	0	95.93	0	0	-42.09	-45.34
BRD-K63516691	T-0156	phosphodiesterase inhibitor	PDE5A		0	96.52	95.99	0	35.51	19.76	-16.41	-26.09	-33.28	0
BRD-K25186396	tangeritin	cell cycle inhibitor			0	-11.39	-31.43	0	0	0	19.27	-84.43	14.86	-32.88
BRD-A31195449	TCB2	serotonin receptor agonist	HTR2A		0	-24.26	63.96	0	37.12	0	0	-51.47	66.44	98.5
BRD-K51805276	temefos	cholinesterase inhibitor			0	0	-17.73	-94.91	-22.18	16.06	35.27	-84.04	14.21	0
BRD-A48720949	testosterone	androgen receptor (AR) agonist, androgen receptor agonist, testosterone receptor agonist	AR, CYP19A1, CYP2C19, CYP2C8, CYP3A5	Androgen receptor modulator	0	-14.3	0	66.68	-79.86	82.65	0	0	55.83	0
BRD-K12867552	THM-I-94	HDAC inhibitor, apoptosis stimulant, cell cycle inhibitor	HDAC1, HDAC10, HDAC2, HDAC3, HDAC6, HDAC8	HDAC inhibitor	0	-90.8	-28.3	-63.76	0	-93.94	0	0	0	94.67
BRD-K45988865	tetramethylsilane	organosilicon compound used as an internal standard in NMR spectroscopy			0	0	15.03	0	-70.76	94.77	55.04	-51.29	-34.67	-57.71
BRD-K34415467	trimethobenzamide	histamine receptor antagonist	DRD2		0	-6	0	0	0	26.83	0	-31.54	-12.69	-40.67
BRD-K68246049	TTNPB	RAR agonist, retinoid receptor agonist	RARB, RARA, RARG	Retinoid receptor agonist	0	-23.79	21.26	0	0	-54.7	84.47	69.35	-21.11	61.15
BRD-K94176593	TWS-119	glycogen synthase kinase inhibitor	GSK3B, JUN, MYC	Glycogen synthase kinase inhibitor	0	-69.33	82.03	0	75.33	73.16	0	0	11.21	0
BRD-K96778649	tyrphostin-47	EGFR inhibitor, epidermal growth factor receptor (EGFR) inhibitor	EGFR		0	-38.6	12.5	-81.78	-19.24	-14.65	34.95	0	35.63	62.39
BRD-K11158509	tyrphostin-B44	EGFR inhibitor			0	92.16	-46.45	-43.93	8.6	29.76	0	87	-42.51	0
BRD-A98378129	talniflumate	cyclooxygenase inhibitor, calcium channel blocker, calcium-activated chloride channel blocker, mucin production inhibitor	CLCA1		0	0	0	-34.39	0	67.94	0	0	62.48	82.05
BRD-A23723433	paclitaxel	tubulin inhibitor, microtubule stabilizing agent, microtubule stimulant, P glycoprotein inhibitor, taxane	TUBB, NR1I2, ABCB1, BCL2, CYP2C8, MAP2, MAP4, MAPT, TLR4, TUBB1		0	-34.37	12.91	0	0	37.85	89.66	0	-62.19	38.87
BRD-K63874012	thioperamide	histamine receptor antagonist, histamine receptor inverse agonist	HRH3, HRH4		0	36.14	-49.66	0	-17.89	-32.68	37.38	0	3.32	-36.88
BRD-K08619574	thioproperazine	dopamine receptor antagonist	ADRA1A, ADRA1B, DRD1, DRD2, HTR1A, HTR2A	Dopamine receptor antagonist	0	33.75	0	-55.05	0	-80.57	0	57.08	-29.43	50.77
BRD-K20141153	atomoxetine	norepinephrine transporter inhibitor, adrenergic transmitter uptake inhibitor	SLC6A2, SLC6A3, SLC6A4, GRIN1, GRIN2A, GRIN2B, GRIN2C, GRIN2D, GRIN3A, GRIN3B		0	8.93	25.96	-91.31	-30.04	-38.19	54.63	85.04	0	-59.66
BRD-K34154330	tracazolate	GABA receptor agonist, GABA receptor modulator	GABRA1		0	-86.68	-79.39	0	30.24	-51.91	-46	0	15.71	0
BRD-K77554836	triamcinolone	antiinflammatory agent, corticosteroid agonist, corticosteroid binding globulin binder, corticosteroid hormone receptor agonist, cytochrome P450 inhibitor, glucocorticoid receptor agonist, immunosuppressant, immunosuppressive agent	NR3C1, CYP3A5, CYP3A7, SERPINA6		0	60.15	54.2	0	-67.65	24.18	0	-75.06	-76.8	0
BRD-K02607075	tubocurarine	acetylcholine receptor antagonist	CHRNA2, HTR3A, ACHE, HTR3B, KCNN1, KCNN2, KCNN3, ZACN		0	50.94	60.15	0	-14.88	-66.27	0	84.89	-43.8	0
BRD-K17415526	tyrphostin-AG-835	protein tyrosine kinase inhibitor	EGFR		0	-35.28	13.9	64.34	0	-58.84	-46.86	-35.51	25.45	0
BRD-K70281171	U-99194	dopamine receptor antagonist	DRD3		0	61.21	0	-37.45	-28.66	-65.14	59.02	-22.39	0	94.71
BRD-K46419649	U0126	MEK inhibitor, JAK inhibitor, MAP kinase inhibitor	JAK2, MAP2K1, MAP2K2, MAP3K1, MAP3K2		0	0	15.86	91.66	0	-53.75	-81.98	84.57	-87.21	0
BRD-A45499626	UBP-302	glutamate receptor antagonist	GRIK1		0	23.54	0	-39.67	-47.31	65.58	0	-94.07	0	-71.57
BRD-K50325075	UCL-2077	potassium channel blocker, slow afterhyperpolarization channel blocker			0	-45.95	0	93.91	-34.21	98.19	0	-77.01	-72.92	0
BRD-A41941932	vitexin	antioxidant			0	-19.45	-69.58	79.78	0	-14.97	0	0	-39.48	0
BRD-K45068323	W-13	calmodulin antagonist	CALM1, MYLK, PDE1A	Calmodulin antagonist	0	44.33	16.72	0	54.27	-55.76	-42.18	0	25.3	0
BRD-K90259198	W-7	calmodulin antagonist, potassium channel blocker, squalene monooxygenase channel blocker	CALM1, CALM2, KCNA5, KCNH2, TNNC1, TNNI3		0	61.23	91.46	-95.43	-55.73	65.34	44.78	0	-61.09	-67.46
BRD-K36198571	WAY-170523	metalloproteinase inhibitor	MMP13		0	-57.3	-82.94	-71.56	-57.94	60.8	56.75	0	28.6	83.71
BRD-A20968261	WAY-213613	glutamate transporter inhibitor	SLC1A2		0	-48.12	0	0	-30.36	61.56	-22.86	87.87	17.37	-80
BRD-K01902415	pirinixic-acid	PPAR receptor agonist	PPARA	PPAR receptor agonist	0	-24	-29.68	0	0	-64.1	-32.07	0	77.29	57.1
BRD-K94832621	Y-134	estrogen receptor antagonist, selective estrogen receptor modulator (SERM)	ESR1, ESR2	Estrogen receptor antagonist	0	-13.9	-79.51	-60.35	40.71	0	0	0	-82.18	27.89
BRD-A44133049	azasetron	serotonin receptor antagonist	HTR3A, HTR3B		0	-56.21	-32.33	0	79.7	32.37	0	0	33.47	-49.53
BRD-K60476892	YC-1	activator of soluble guanylyl cyclase, guanylate cyclase activator, hypoxia inducible factor inhibitor	HIF1A, GUCY1A2, GUCY1A3, GUCY1B3		0	0	-48.62	0	73.04	38.43	99.22	-52.97	-76.98	0
BRD-K12932420	YM-976	phosphodiesterase inhibitor, tumor necrosis factor production inhibitor	PDE4A, PDE4B, PDE4C, PDE4D, TNF		0	-28.57	69.69	0	-51.15	41.74	-27.29	0	0	0
BRD-K41337261	ZM-306416	Src and Abl inhibitor, vascular endothelial growth factor receptor 1 (VEGFR1) inhibitor	FLT1, KDR, EGFR, FLT4	SRC inhibitor, VEGFR inhibitor	0	-32.86	0	-46.76	-46.41	0	75.05	-30.49	0	0
BRD-K67831364	ZM-323881	vascular endothelial growth factor receptor 2 (VEGFR2) inhibitor, VEGFR inhibitor	KDR	VEGFR inhibitor	0	-27.01	-31.93	37.67	0	94.05	0	34.77	42.76	-32.3
BRD-K54314721	zolmitriptan	serotonin receptor agonist	HTR1B, HTR1D, HTR1A, HTR1F, HTR1E		0	57.7	-15.01	-20	-66.53	39.91	31.45	0	10.59	-41.97
BRD-K08996725	zolantidine	histamine receptor antagonist			0	-13.13	-37.48	0	0	13.82	0	0	-92.9	62.47
BRD-K63606607	bufalin	ATPase inhibitor, chloride channel activator	ATP1A1	ATPase inhibitor	0	13.15	0	0	-97.91	0	0	-78.93	0	0
BRD-A26097136	bulleyaconitine-a	non-opiod analgesic			0	-15.21	9.59	0	-70.61	38.91	28.43	0	79.93	-51.41
BRD-K26134695	calpeptin	calpain inhibitor, proteasome inhibitor, tyrosine phosphatase inhibitor			0	-58.76	0	-31.09	-23.56	0	-43.46	84.16	80.83	0
BRD-K97509413	coumestrol	AGE inhibitor, estrogen receptor agonist, estrogen receptor ligand	ESR1, ESR2	Estrogen receptor agonist	0	-21.19	35.57	0	-71.11	-48.89	-22.82	0	52.27	54.37
BRD-K58938839	cyclopamine	smoothened receptor antagonist, hedgehog pathway inhibitor	SMO, DHH, IHH, PTCH1		0	0	-20.84	76.09	-40.93	0	0	-55.52	0	-98.29
BRD-A06726973	dibutyrylcyclic-gmp	cGMP analog			0	-51.08	0	0	-5.98	25.85	-25.22	-97.87	85.83	94.36
BRD-A65550283	ginsenoside	steroidal receptor agonist			0	-47.37	22.03	-50.04	70.84	-97	73.18	0	45.48	0
BRD-K09635314	M-3M3FBS	phospholipase activator	PLCB2, PLCB3, PLCD1, PLCG1, PLCG2		0	31.28	3.06	6.64	-24.13	95.67	-62.54	-60.33	0	-32.62
BRD-A34907681	rutin	aldose reductase inhibitor, antioxidant, capillary stabilizing agent, nitric oxide scavenger, prolyl 4-hydroxylase inhibitor	AKR1C3, AKR1B1, F10		0	-45.98	-96.24	53.07	28.21	-89.62	0	99.78	0	0
BRD-A62071884	siguazodan	histamine receptor antagonist, phosphodiesterase inhibitor	PDE3A		0	0	-48.18	67.94	0	-60.58	29.31	-89.91	0	-62.21
BRD-K43797669	genistein	tyrosine kinase inhibitor, angiogenesis inhibitor, CFTR channel activator, EGFR inhibitor, estrogen receptor agonist, histidine kinase inhibitor, immunosuppressant, isoflavone agonist, protein tyrosine kinase inhibitor, reducing agent, topoisomerase inhibitor	CFTR, ESR2, EGFR, ESR1, ESRRA, ESRRB, ESRRG, NCOA1, NCOA2, PPARG, PTK2B, TOP2A, TRPC5		0	0	-88.94	21.88	38.77	-9.4	-9.62	0	0	13.85
BRD-A13084692	troglitazone	PPAR receptor agonist, insulin sensitizer, CCK ligand expression inhibitor, EGR1 expression enhancer, glycogen synthase kinase stimulant	PPARG, ACSL4, AKR1B1, CCL2, CYP3A4, ESRRA, ESRRG, INS, SERPINE1, SLC29A1, TRPM3	PPAR receptor agonist	0	-27.12	85.5	40.47	0	-75.1	48.31	-32.74	0	0
BRD-K14329163	BAY-K8644	L-type calcium channel activator	CACNA1C		0	83.02	0	0	-80.89	-12.01	43.93	-25.98	71.14	43.94
BRD-A56359832	zileuton	leukotriene synthesis inhibitor, lipoxygenase inhibitor	ALOX5		0	10.05	0	-18.21	74.4	28.04	-29.04	0	-20.79	-47.82
BRD-A62809825	thapsigargin	ATPase inhibitor, calcium channel blocker, PKC activator	ATP2A1	ATPase inhibitor	0	93.92	38.45	-90.11	-76.53	-33.46	48.46	-94.63	70.87	0
BRD-K41859756	NVP-AUY922	HSP inhibitor	HSP90AA1, HSP90AA2, HSP90AB1	HSP inhibitor	0	-95.66	0	0	0	68.85	0	-60.02	0	0
BRD-K73319509	PF-04217903	c-Met inhibitor, hepatocyte growth factor receptor inhibitor	MET		0	0	-34.72	0	0	0	72.95	0	-8.36	0
BRD-K99696746	fatostatin	sterol regulatory element binding protein (SREBP) inhibitor	SREBF1, SREBF2		0	56.76	0	27.52	0	-89.95	89.58	-11.9	-18.81	-32.12
BRD-K14696368	9-methyl-5H-6-thia-4,5-diaza-chrysene-6,6-dioxide	NFkB pathway inhibitor	RELA		0	-49.51	78.61	0	-43.04	-19.59	89.06	0	0	49.47
BRD-K98404142	BRD-K98404142	glucose 6 phosphate dehydrogenase inhibitor, immunostimulant	G6PD		0	93.48	0	0	71.16	-56.65	-29.19	50.08	90.73	-77.1
BRD-K01192156	tyrphostin-AG-112	protein tyrosine kinase inhibitor	EGFR		0	93.44	67.63	0	-14.49	36.41	0	0	97.15	0
BRD-K02950022	BMS-299897	gamma secretase inhibitor, antiamyloidogenic agent		Gamma secretase inhibitor	0	8.76	-12.8	-13.75	38.35	-17.99	81.99	14.54	-5.37	0
BRD-K01779529	fluoropyruvate	PDH inhibitor			0	-27.8	76.42	0	-5.74	0	0	0	13.04	66.04
BRD-K74402642	NSC-632839	ubiquitin hydrolase inhibitor, ubiquitin isopeptidase inhibitor	USP2, USP7, SENP2, USP1		0	-92.47	0	-34.74	0	-81.97	0	-88.71	0	0
BRD-K86191271	cytosporone-b	HMR receptor agonist	NR4A1		0	0	0	43.71	0	-26.14	-66.51	-62.38	0	0
BRD-K75532464	FTI-276	farnesyltransferase inhibitor	FNTA, FNTB		0	60.24	49.4	0	0	-37.23	92.01	0	18.12	0
BRD-K64451768	GANT-58	GLI antagonist	DHH, GLI1, IHH		0	35.48	-9.64	0	58.55	0	93.82	-34.45	-79.03	0
BRD-K17349619	HLI-373	MDM inhibitor	MDM2	MDM inhibitor	0	0	50.62	0	68.04	0	79.12	-19.13	30.97	0
BRD-K45446451	JZL-184	monoacylglucerol lipase inhibitor	MGLL		0	-29.73	96.88	-36.73	-7.57	-37.91	51.47	77.92	91.22	0
BRD-A04352665	maraviroc	CC chemokine receptor antagonist, CC chemokine receptor 5 (CCR5) antagonist, reverse transcriptase inhibitor	CCR5, CYP3A5		0	0	95.84	99.02	0	0	43.54	-24.78	46.63	0
BRD-K78659596	MLN-2238	proteasome inhibitor	PSMB1	Proteasome inhibitor	0	-76.62	0	0	-41.92	-18.64	0	-76.88	0	0
BRD-K56700933	phenethyl-isothiocyanate	cancer cell growth inhibitor, unidentified pharmacological activity	CYP2E1		0	0	51.2	0	16.98	-96.69	0	45.18	-10.09	60.67
BRD-K20285085	fostamatinib	syk inhibitor, FLT3 inhibitor	SYK, FLT3, RET		0	-39.97	46.19	-82.86	-49.43	47.13	0	-77.32	69.3	0
BRD-K12502280	TG-101348	JAK inhibitor, FLT3 inhibitor, RET tyrosine kinase inhibitor	JAK2, FLT3, BRD4, JAK1, JAK3, RET, TYK2	Bromodomain Inhibitor, FLT3 inhibitor, JAK inhibitor	0	0	0	-77.72	0	95.4	0	-83.13	-10.08	95.3
BRD-A58280226	Y-27632	ROCK inhibitor, calcium sensitizer, leucine rich repeat kinase inhibitor	ROCK1, ROCK2, LRRK2, PKIA, PKN2, PRKACA, PRKCE		0	83.28	-43.23	-32.49	-38.98	0	0	0	0	0
BRD-A70449690	forskolin	adenylyl cyclase activator, Adenylate cyclase stimulant, growth hormone receptor agonist, phosphokinase stimulant	ADCY2, ADCY5, GNAS		0	0	90.29	0	22.26	94.73	51.69	-37.58	-17.65	0
BRD-A76279427	myriocin	sphingolipid biosynthesis inhibitor	AKT1, SPTLC1, SPTLC2, SPTLC3		0	-12.31	43.22	51.94	-10.48	54.15	0	0	22.83	-29.33
BRD-A01145011	zebularine	DNA methyltransferase inhibitor, cytidine deaminase inhibitor	CDA, DNMT1		0	0	36.39	83.56	0	-36.66	-19.68	0	16.6	0
BRD-K91691979	BRD-K91691979	glucosylceramidase inhibitor	GBA		0	59.65	46.3	0	-27.66	0	0	-14.36	37.25	NaN
BRD-K76425766	BRD-K76425766	metalloproteinase inhibitor			0	44.39	0	42.46	0	-69.48	-98.82	-13.51	0	NaN
BRD-A12633378	BRD-A12633378	voltage-gated potassium channel activator	KCNQ4, KCNQ2		0	9.52	10.79	41.88	0	NaN	0	-81.13	-12.68	0
BRD-K77690805	BRD-K77690805	pyruvate kinase isozyme activator	PKM		0	-16.78	15.54	88.82	-26.11	-7.25	0	97.49	-8.97	0
BRD-K58033748	BRD-K58033748	acetylcholine receptor antagonist	CHRM1, CHRM2, CHRM3, CHRM4, CHRM5		0	18.56	-16.78	-77.39	0	NaN	-48.24	98.31	92.78	0
BRD-K45031696	BRD-K45031696	cytohesin inhibitor			0	-19.55	21.74	-26.84	-57.68	33.98	0	0	17.27	NaN
BRD-K11757396	BRD-K11757396	neuropeptide receptor ligand	NPSR1		0	-74.13	-74.83	-32.6	62.55	0	0	48.4	-29.48	73.06
BRD-K12401458	BRD-K12401458	lysophospholipid receptor agonist	S1PR4		0	0	0	-16.23	0	NaN	0	-86.94	46.47	0
BRD-K14236372	BRD-K14236372	lysophospholipid receptor agonist	S1PR4		0	27	-60.59	-34.99	-18.58	NaN	66.17	57.97	0	0
BRD-K24538644	KUC104502N	opioid receptor antagonist	OPRK1		0	31.79	43.83	0	0	0	0	-31.82	54.3	-99.61
BRD-K36038115	BRD-K36038115	neuropeptide receptor antagonist	NPBWR1		0	21.37	77.35	0	0	0	0	-37.19	-7.97	-37.94
BRD-K51302260	KU-C103871	GSP agonist	SMAD3		0	-28.17	15.61	-66.48	45.82	-78.72	0	0	31.03	-74.32
BRD-K60218670	BRD-K60218670	lipoxygenase inhibitor			0	37.98	60.84	0	-30.96	0	0	-46.68	0	90.17
BRD-K64314806	BRD-K64314806	lipoxygenase inhibitor			0	-34.7	-19.54	0	0	0	0	0	-15.37	0
BRD-K72817452	BRD-K72817452	lipoxygenase inhibitor			0	29.71	0	-37.1	37.67	-37.8	76.01	17.81	-20.24	0
BRD-K73285375	BRD-K73285375	lipoxygenase inhibitor			0	-9.1	28.65	-57.33	0	0	0	55.1	0	65.25
BRD-K91442916	CAM-9-026	ADAM10 inhibitor			0	0	-84.9	6.54	0	NaN	46.51	-18.88	0	-50.92
BRD-A82096673	KU-C103428N	CDC inhibitor, rho GTPase inhibitor	NFE2		0	30.09	60.81	80.4	-84.83	-31.83	0	-91.67	0	NaN
BRD-K55186349	BRD-K55186349	apelin receptor antagonist	APLNR		0	89.08	0	74.52	42.65	NaN	0	-97.92	-17.33	-30.53
BRD-K56658166	BRD-K56658166	N-type calcium channel blocker, Sodium Channel Blockers	CACNA1B		0	-24.15	53.09	0	87.23	-18.08	0	0	-35.31	NaN
BRD-A81377415	BRD-A81377415	CLK inhibitor, dual specificity tyrosine-(Y)-phosphorylation regulated kinase inhibitor, dual-specificity tyrosine-(Y)-phosphorylation regulated kinase 1B inhibitor	CLK1, CLK4, DYRK1A, DYRK1B		0	-11.67	-76.24	-21.7	0	NaN	0	94.97	28.29	0
BRD-A52172093	VU-0413807-2	calcium channel blocker	CACNA1G, CACNA1H, CACNA1I		0	-24.26	39.2	-26.31	0	NaN	0	0	-43.03	50.67
BRD-A74500471	ethambutol	bacterial arabinosyl transferase inhibitor		Bacterial cell wall synthesis inhibitor	0	60.5	48.7	0	-69.57	67.78	65.65	-59.14	0	-94.76
BRD-A10070317	propranolol	adrenergic receptor antagonist	ADRB2, ADRB3, ADRB1, CYP2C19, HTR1A, HTR1B		0	0	67.58	-85.65	-49.06	-49.03	0	0	-21.8	0
BRD-K35240538	methylprednisolone	glucocorticoid receptor agonist	NR3C1	Glucocorticoid receptor agonist	0	49.07	42.58	0	0	0	78.48	-27.73	-22.4	0
BRD-A96255180	ribavirin	antiviral guanosine ribonucleoside analog, IMPDH inhibitor, inosine monophosphate dehydrogenase inhibitor	IMPDH1, ADK, ENPP1, IMPDH2, NT5C2		0	81.69	20.68	51.7	0	0	-52.82	0	76.83	0
BRD-K28346421	rifapentine	DNA directed RNA polymerase inhibitor, DNA directed DNA polymerase inhibitor	CYP2C8, CYP3A4		0	0	37.93	0	79.14	-43.47	0	0	0	0
BRD-K88304388	dextrorphan	glutamate receptor antagonist, adrenergic transmitter release inhibitor, opioid receptor agonist, serotonin receptor antagonist	OPRM1, OPRK1, OPRD1, GRIN1, HTR1A, SLC6A2		0	65.1	94.76	-17.45	-74.95	0	NaN	0	-26.01	NaN
BRD-A17664363	BRD-A17664363	steroidogenic factor antagonist	NR5A1		0	0	-36.96	-45.2	-78.78	69.98	0	56.16	0	-24.19
BRD-A54632525	BRD-A54632525	lipoxygenase inhibitor	ALOX12		0	-89.23	0	0	-44.33	59.91	0	98.94	-11.84	0
BRD-A61189834	BRD-A61189834	XIAP inhibitor	XIAP		0	-36.38	38.22	-37.4	0	0	0	85.7	85.32	0
BRD-A89049230	BRD-A89049230	thyroid-stimulating hormone receptor agonist	TSHR		0	-57.66	0	-54.55	82.87	0	-35.71	0	-77.96	0
BRD-A93048969	BRD-A93048969	acetylcholine receptor antagonist	CHRM2, CHRM1, CHRM3, CHRM4, CHRM5, SI		0	31.23	-35.77	0	-11.59	-74.22	NaN	97.17	80.21	NaN
BRD-K01265221	BRD-K01265221	BCL inhibitor	BCL2		0	54.72	34.53	-55.15	0	0	0	0	83.98	27.78
BRD-K06217810	BRD-K06217810	CLK inhibitor, dual specificity tyrosine-(Y)-phosphorylation regulated kinase inhibitor, dual-specificity tyrosine-(Y)-phosphorylation regulated kinase 1B inhibitor	CLK1, CLK4, DYRK1A, DYRK1B		0	-37.87	-66.67	61.87	88.99	0	-46.37	0	-91.17	0
BRD-K19985802	BRD-K19985802	protein phosphatase inhibitor			0	-75.41	-26.49	0	54.55	0	35.76	0	0	98.3
BRD-K21009077	BRD-K21009077	dual specificity protein phosphatase inhibitors			0	65.99	78.94	0	62.42	0	0	90.93	0	0
BRD-K29113274	ketoconazole	14-alpha demethylase inhibitor, androgen receptor ligand, aromatase inhibitor, cell wall synthesis inhibitor, cortisol synthesis inhibitor, P glycoprotein inhibitor, sterol demethylase inhibitor	AR, CYP19A1, CYP21A2, CYP2C19, CYP3A5, CYP3A7, KCNA10	Sterol demethylase inhibitor	0	-49.84	20.72	65.95	90.71	0	NaN	0	0	NaN
BRD-K32656671	BRD-K32656671	mannose-6-phosphate isomerate inhibitor			0	-44.11	65.16	-54.41	-91.61	0	0	99.53	17.17	0
BRD-K48115423	2-(4-methoxybenzylthio)-6-methylpyrimidin-4-ol	matrix metalloprotease inhibitor	MMP13		0	0	-8.03	99.63	-45.04	-79.54	0	0	0	0
BRD-K48969316	BRD-K48969316	caspase inhibitor	CASP1		0	0	-81.36	0	72.96	0	-85.57	-48.54	-53.77	0
BRD-K52080565	rilmenidine	adrenergic receptor agonist, imidazoline receptor agonist	NISCH		0	11.5	0	0	61.21	-32.96	NaN	-47.65	42.08	NaN
BRD-K61106942	BRD-K61106942	pyruvate kinase isozyme activator	PKM		0	80.19	-59.01	43.75	-53.65	0	-44.35	38.28	99.04	0
BRD-K85853281	BRD-K85853281	radical formation stimulant, RNA synthesis inhibitor, topoisomerase inhibitor	TOP2A		0	-50.7	-69.58	0	-73.68	0	0	0	-47.15	0
BRD-K26947839	BRD-K26947839	NADPH oxidase inhibitor	NOX1		0	-18.65	7.55	72.17	18.73	0	0	-63.19	-87.04	0
BRD-K32795028	1-benzylimidazole	thromboxane synthase inhibitor	CYP11B1, QPCT		0	28.23	0	-7.7	-64.83	0	0	54.86	46.42	44.81
BRD-K78278890	NM-PP1	calcium/calmodulin dependent protein kinase inhibitor, growth factor receptor inhibitor, MAP kinase inhibitor, mutant kinase inhibitor	CAMK2A, LCK, MAPK8, PRKACA, RIPK2, SRC		0	0	-23.53	72.99	88.28	0	-29.73	0	-82.41	-87.09
BRD-K87573634	propylpyrazole	estrogen receptor agonist	ESR1		0	-77.63	-30.22	0	0	-32.39	0	0	47.35	NaN
BRD-K54987996	CAY-10578	casein kinase inhibitor			0	89.88	0	0	-79.27	-47.03	0	53.09	70.58	NaN
BRD-K40619305	larixinic-acid	comopund that interacts with metal centers			0	20.69	-46.87	0	37.41	0	96.42	0	52.63	0
BRD-K85925969	zalcitabine	nucleoside reverse transcriptase inhibitor, reverse transcriptase inhibitor		Nucleoside reverse transcriptase inhibitor	0	-24.19	75.47	99.26	-56.67	0	NaN	0	-5.15	NaN
BRD-K99063460	didanosine	nucleoside reverse transcriptase inhibitor, reverse transcriptase inhibitor	PNP	Nucleoside reverse transcriptase inhibitor	0	9.51	70.13	95.06	0	-58.53	NaN	0	-30.6	NaN
BRD-K61993165	niacin	vitamin agonist	HCAR2, HCAR3, ACHE, DGAT2, HCAR1, NNMT, PTGDR, QPRT		0	-9.96	-65.1	45.95	0	0	0	67.73	10.67	42.17
BRD-K92413528	thiazolidinecarboxylic-acid	glutathione synthase stimulant, reducing agent			0	84.48	20.24	0	-67.42	0	NaN	0	-23.16	NaN
BRD-K34437622	BRD-K34437622	thymidylate synthase inhibitor	TYMS		0	37.4	0	0	-93.09	48.88	NaN	73.44	-31.18	NaN
BRD-K82143716	flucytosine	pyrimidine analog, inhibits fungal DNA synthesis	DNMT1		0	66.17	0	0	-61.02	-85.11	NaN	0	0	NaN
BRD-K56745457	azauridine	antiviral agent, blocks the conversion of orotic acid into UMP			0	0	17.93	-7.92	-96.44	53.39	0	0	-90.76	0
BRD-A61858259	CAY-10415	insulin sensitizer	INS	PPAR receptor agonist	0	-28.73	-35.4	92.53	0	-86.06	0	0	65.57	NaN
BRD-A74771556	nikkomycin	chitinase inhibitor			0	91.94	69.04	-31.79	0	0	0	0	52.86	NaN
BRD-K63954456	BRD-K63954456	macrophage migration inhibiting factor inhibitor, nitric oxide production inhibitor, tumor necrosis factor production inhibitor	MIF, TNF		0	0	0	0	0	0	0	-67.43	-39.81	NaN
BRD-K82357231	desloratadine	histamine receptor antagonist	HRH1		0	22.71	-15.33	0	-28.9	0	NaN	0	-7.76	NaN
BRD-K26863634	BIX-01338	histone methyltransferase inhibitor			0	0	-9.85	34.72	-36.88	58.82	0	0	-56.95	NaN
BRD-A47706533	L-BSO	γ-glutamylcysteine synthetase inhibitor	GCLM		0	0	0	84.66	-19.19	0	-93.68	-70.14	46.28	0
BRD-K65261396	tacrolimus	calcineurin inhibitor, FK506-binding protein inhibitor, immunosuppressant, insulin expression inhibitor, interleukin receptor antagonist, macrolide calcineurin inhibitor, rotamase inhibitor, T cell inhibitor	FKBP1A, CYP3A5, CYP3A7		0	-30.89	-49.39	0	-48.57	86.53	0	0	-8.15	0
BRD-K14791739	fluticasone	glucocorticoid receptor agonist	NR3C1, CYP3A5, CYP3A7, NR3C2, PGR, PLA2G4A	Glucocorticoid receptor agonist	0	0	-57.66	0	0	0	0	0	55.2	0
BRD-K49328571	dasatinib	KIT inhibitor, src inhibitor, Bcr-Abl kinase inhibitor, ephrin receptor inhibitor, PDGFR tyrosine kinase receptor inhibitor, yes kinase inhibitor, Abl kinase inhibitor, Bruton's tyrosine kinase (BTK) inhibitor, discoidin domain containing receptor Inhibitor, lymphocyte specific tyrosine kinase inhibitor, tyrosine kinase inhibitor	ABL1, FYN, LCK, SRC, KIT, YES1, BCR, EPHA2, LYN, PDGFRB, ABL2, BTK, DDR1, DDR2, PDGFRA, STAT5B	SRC inhibitor	0	-12.36	0	0	-45.61	-26.28	0	86.35	-81.83	40.38
BRD-K76908866	CP-724714	receptor tyrosine protein kinase inhibitor, EGFR inhibitor, tyrosine kinase inhibitor	ERBB2		0	27	-18.98	0	84.67	33.67	0	-35.79	-24.6	68.93
BRD-A77050075	heraclenol	furocoumarin compound with antiproliferative activity at G2/M phase			0	-13.55	0	0	-13.64	0	-77.04	67.77	40.84	-45.62
BRD-K52640952	BRD-K52640952	topoisomerase inhibitor	TOP1		0	69.93	-44.89	0	0	0	35.67	97.66	12	-56
BRD-K21971034	OM-137	Aurora kinase inhibitor		Aurora kinase inhibitor	0	31.43	0	97.85	0	0	0	0	-18.27	NaN
BRD-K47761761	PD-168077	dopamine receptor agonist	DRD2, DRD4		0	83.65	0	94.66	0	0	97.25	0	-28.82	NaN
BRD-K28120222	parthenolide	NFkB pathway inhibitor, adiponectin receptor agonist	ADIPOR2, IKBKB, RELA		0	0	26.84	0	55.32	-37.41	87.36	-48.11	-84.43	46.62
BRD-K35483542	alitretinoin	RXR agonist, ABC transporter expression enhancer, apoptosis stimulant, RAR agonist, retinoid receptor agonist	RARG, RARA, RARB, RXRA, RXRG, ABCA1, CYP2C8, CYP3A7, RXRB, VKORC1	Retinoid receptor agonist	0	-29.38	27.01	0	-70.62	-65.36	18.92	-45.81	9.67	0
BRD-K29905972	axitinib	VEGFR inhibitor, PDGFR tyrosine kinase receptor inhibitor, angiogenesis inhibitor, KIT inhibitor, VEGFR antagonist	KDR, FLT1, FLT4, CSF1, CYP2C19, CYP3A5, KIT, PDGFRB, PLK4	VEGFR inhibitor	0	97.22	0	0	0	-27.39	81.44	-30.46	-24.52	-30.72
BRD-K66175015	afatinib	EGFR inhibitor, receptor tyrosine protein kinase inhibitor, tyrosine kinase inhibitor	EGFR, ERBB2, ERBB4	EGFR inhibitor	0	0	32.96	-75.62	0	-64.64	0	48.62	-48.93	0
BRD-K89162000	tandutinib	FLT3 inhibitor, KIT inhibitor, PDGFR tyrosine kinase receptor inhibitor	FLT3, KIT, PDGFRA, PDGFRB, CSF1R, PDGFD	PDGFR/KIT inhibitor	0	-63.27	0	0	-59.33	0	-45.71	71.96	0	0
BRD-A13807286	HA-14-1	BCL inhibitor	BCL2	BCL inhibitor	0	-51.26	-52.66	-48.63	44.54	0	0	0	76.39	47.03
BRD-K82164249	andarine	androgen receptor modulator	AR	Androgen receptor modulator	0	70.49	0	22.42	56.13	-94.05	-55.86	57.89	0	0
BRD-K63923597	barasertib	Aurora kinase inhibitor, mitotic inhibitor, protein kinase inhibitor	AURKB, AURKC	Aurora kinase inhibitor	0	11.59	-2.51	-86.7	0	0	0	20.14	-28.54	0
BRD-K42125900	docetaxel	tubulin inhibitor, microtubule depolymerization inhibitor, microtubule stabilizing agent, microtubule stimulant, taxane	TUBB, BCL2, MAP2, MAP4, MAPT, NR1I2, TUBB1		0	42.77	0	51.97	0	0	39.83	0	-64.99	-66.26
BRD-K16621777	enobosarm	androgen receptor modulator, androgen receptor agonist	AR	Androgen receptor modulator, Progesterone receptor antagonist	0	0	0	0	65.85	56.04	0	-9.8	63.51	-40.87
BRD-K51967704	BIIB021	HSP inhibitor	AOX1, HSP90AA1	HSP inhibitor	0	-14.53	-39.97	0	0	0	0	92.59	0	0
BRD-K56334280	amonafide	topoisomerase inhibitor, DNA intercalating drug	TOP2A, TOP2B	Topoisomerase inhibitor	0	23.72	-69.56	-91.93	0	63.64	90.53	0	-68.17	0
BRD-K62982419	cilomilast	phosphodiesterase inhibitor, interleukin synthesis inhibitor, tumor necrosis factor production inhibitor	PDE4A, PDE4B, PDE4D, IL12A, IL12B, IL1B, PDE4C, TNF		0	54.88	0	87.56	56.87	0	0	0	-17.42	0
BRD-A16444946	acarbose	glucosidase inhibitor	GAA, MGAM, AMY2A, SI		0	38.86	-7.37	0	-41.86	0	NaN	0	0	-85.98
BRD-K33483813	actarit	interleukin receptor agonist			0	30.35	20.81	34.09	0	0	NaN	0	0	NaN
BRD-K46742498	alosetron	serotonin receptor antagonist	HTR3A		0	0	26.84	0	0	51.92	NaN	-64.83	-18.37	NaN
BRD-K55462201	AM-404	FAAH transport inhibitor, anandamide transport inhibitor, nucelar factor of activated T-cells inhibitor, TRPV agonist	TRPV1, CNR1, CNR2, FAAH		0	12.01	32.39	0	-24.71	-74.93	NaN	0	-15.37	NaN
BRD-K29530284	amlexanox	histamine release inhibitor, mediator release inhibitor	FGF1, IL3, S100A12, S100A13		0	33.54	87.43	54.59	-29.4	-96.41	NaN	-16.16	0	NaN
BRD-A64297288	amlodipine	breast cancer resistance protein inhibitor, calcium channel blocker, calcium channel inhibitor, L-type calcium channel blocker	CACNA1C, CACNA1D, CACNA2D1, ABCG2, CA1, CACNA1B, CACNA1S, CACNA2D3, CACNB1, CACNB2, SMPD1	Calcium channel blocker	0	-55.8	-81.23	0	0	66.55	NaN	-17.35	0	NaN
BRD-K70358946	aripiprazole	serotonin receptor agonist, serotonin receptor antagonist, dopamine receptor agonist, dopamine receptor partial agonist, serotonin receptor partial agonist	DRD2, HTR1A, HTR2A, HRH1, HTR1B, HTR1D, HTR2C, ADRA1A, ADRA1B, ADRA2A, ADRA2B, ADRA2C, CHRM1, CHRM2, CHRM3, CHRM4, CHRM5, DRD1, DRD3, DRD4, DRD5, HTR1E, HTR3A, HTR6, HTR7		0	-51.72	45.74	21.9	-56.33	87.82	NaN	0	-17.48	NaN
BRD-A35519318	benidipine	calcium channel blocker, L-type calcium channel blocker	CACNA1C, CACNA1G, CYP3A5		0	-45.79	20.51	93.24	-28.83	0	NaN	62.61	-31.04	NaN
BRD-A42423104	benproperine	anti-tussive			0	20.42	0	-85.77	-33.5	0	NaN	61.43	27.33	NaN
BRD-A94543220	bifonazole	cell wall synthesis inhibitor, sterol demethylase inhibitor	CYP2B6		0	93.23	-33.8	0	0	0	NaN	-47.78	0	NaN
BRD-K68077509	brucine	glycine receptor antagonist	CHRM1, CHRM2, CHRM3, CHRM4, CHRM5		0	0	48.59	-85.44	0	0	-29.82	-98.63	-20.31	0
BRD-K19462402	buflomedil	adrenergic receptor antagonist, calcium channel antagonist	CACNA1C		0	1.58	0	-26.92	0	-68.68	NaN	0	-3.15	NaN
BRD-K16336526	capsaicin	TRPV agonist, NFkB pathway inhibitor, tumor NADH oxidase inhibitor	TRPV1, CFTR, ENOX2		0	-20.71	-27.28	-15.57	0	40.38	NaN	0	25.08	NaN
BRD-K11630072	carmofur	thymidylate synthase inhibitor, pyrimidine antagonist	TYMS	Thymidylate synthase inhibitor	0	-11.71	0	0	-44.71	63.17	NaN	0	-44.84	NaN
BRD-K20338176	cefaclor	cell wall synthesis inhibitor			0	-22.89	27.97	0	-76.01	0	0	0	57.54	0
BRD-M47937986	cefatrizine	cell wall synthesis inhibitor			0	-35.63	0	88.83	0	0	NaN	0	30.19	NaN
BRD-K04993501	cefixime	cell wall synthesis inhibitor		Bacterial cell wall synthesis inhibitor	0	27.32	-62.19	-34.3	0	0	-32.97	0	-67.38	30.44
BRD-A87387433	cefpodoxime	cell wall synthesis inhibitor			0	0	29.08	0	-75.27	-49.27	NaN	0	-36.55	NaN
BRD-K86595100	chlordiazepoxide	GABA benzodiazepine site receptor agonist	GABRA1, GABRA2, GABRA3, GABRA4, GABRA5, GABRA6, GABRB1, GABRB2, GABRB3, GABRD, GABRE, GABRG1, GABRG2, GABRG3, GABRP, GABRQ		0	71.56	-80.1	0	0	62.07	0	0	-21.63	0
BRD-K49668410	clarithromycin	50S ribosomal subunit inhibitor	CYP2C19, CYP3A4, CYP3A5, CYP3A7		0	-8.47	0	-48.93	-23.53	64.06	NaN	0	7.06	NaN
BRD-K56614220	clofazimine	GK0582 inhibitor			0	-15.74	44.08	50.05	0	80.39	NaN	-43.19	-72.21	NaN
BRD-K15916496	clotrimazole	cell wall synthesis inhibitor, cytochrome P450 inhibitor, imidazole inhibitor, intermediate conductance potassium channel activator, intermediate conductance potassium channel blocker, lanosterol demethylase inhibitor, sterol demethylase inhibitor	KCNN4, CYP3A4, CYP51A1, NR1I2, NR1I3, TRPM2, TRPM4, TRPM8		0	-89.73	0	0	-93.87	0	NaN	0	-76.03	NaN
BRD-K73589401	corticosterone	mineralocorticoid receptor agonist	HSD11B1, NR3C2, NCOA1		0	0	0	0	75.13	0	70.49	-86.31	-12.75	98.64
BRD-K90976994	dehydrocholic-acid	gastrointestinal agent that stimulates bile production or the flow of bile into the duodenum			0	0	30.96	0	-40.97	-71.82	94.8	0	-21.66	-47.42
BRD-K30697463	desoximetasone	glucocorticoid receptor agonist	NR3C1, PLA2G1B	Glucocorticoid receptor agonist	0	0	-18.12	-45.78	-34.19	94.55	98.13	0	0	84.09
BRD-K22947005	dexbrompheniramine	histamine receptor antagonist	HRH1		0	57.68	-9.88	0	0	-82.73	NaN	0	-7.34	NaN
BRD-K39462424	dexchlorpheniramine	histamine receptor antagonist			0	42.06	-75.52	0	-67.3	0	39.76	98.07	-50.76	-31.84
BRD-K41903098	diphenoxylate	opoid receptor agonist	OPRM1, OPRD1		0	-59.35	83.27	0	0	-75.17	NaN	0	36.55	NaN
BRD-K51730347	diphencyprone	immunostimulant			0	-27.42	-18.41	0	0	0	NaN	0	-8.96	NaN
BRD-K63265447	docetaxel	tubulin inhibitor, microtubule depolymerization inhibitor, microtubule stabilizing agent, microtubule stimulant, taxane	TUBB, BCL2, MAP2, MAP4, MAPT, NR1I2, TUBB1	Tubulin inhibitor	0	-32.85	56.84	86.04	0	-37.62	NaN	96.26	0	NaN
BRD-A07395371	esmolol	adrenergic receptor antagonist	ADRB1		0	-18.27	0	0	97.68	0	NaN	85.39	-3.01	NaN
BRD-A56892734	esomeprazole	ATPase inhibitor, ABC transporter expression enhancer	ATP4A, CYP2C19, CYP3A4		0	0	-24.87	-21.83	-20.19	0	NaN	0	11.66	NaN
BRD-K47448802	BRD-K47448802	acetylcholine receptor allosteric modulator	CHRM1		0	0	69.93	0	-15.33	0	27.8	-27.01	-13.64	-45.87
BRD-K42260897	ezetimibe	cholesterol absorption inhibitor, Niemann-Pick C1-like 1 protein antagonist, liver bile acid transporter inhibitor, Niemann-Pick C1-like 1 protein inhibitior	NPC1L1, ANPEP, SOAT1		0	-48.31	-10.83	75.08	0	34.4	NaN	0	-54.72	NaN
BRD-K00673382	famotidine	histamine receptor antagonist	HRH2		0	42.48	-14.45	0	0	-69.05	NaN	0	59.21	NaN
BRD-K54006094	formoterol	adrenergic receptor agonist	ADRB2, CYP2C19		0	-17.73	-67.87	0	0	94.33	NaN	0	0	NaN
BRD-A79903587	tegafur	DNA synthesis inhibitor, thymidylate synthase inhibitor	TYMS		0	25.77	0	58.01	0	-84.56	NaN	93.68	-11.08	NaN
BRD-A62434282	goserelin	gonadotropin releasing factor hormone receptor agonist, luteinizing hormone releasing hormone agonist	GNRHR, GNRH1, LHCGR		0	69.9	49.07	0	-37.12	82.07	0	0	81.63	0
BRD-K59570838	homoveratrylamine	dopamine analog			0	35.44	39.9	0	-70.1	62.44	0	0	-15.56	0
BRD-K98493452	honokiol	AKT inhibitor, neurotrophic agent	ALOX5, PTGS1, PTGS2		0	0	0	0	0	-91.02	NaN	-42.51	-42.97	NaN
BRD-K84955386	hyperoside	glucosidase inhibitor, free radical scavenger	ACE, AKR1B1, GAA		0	0	0	-34.5	31.87	0	NaN	-17.43	-52.97	NaN
BRD-K37516142	idebenone	calcium channel modulator, reducing agent			0	-14.85	50.1	0	-14.19	0	NaN	0	-73.55	NaN
BRD-K73991644	isoquercetin	aldose reductase inhibitor, falcipain inhibitor	AKR1B1, ACE		0	60.22	-19.49	0	28.68	57.31	NaN	-29.37	-24.83	NaN
BRD-A69927616	isradipine	calcium channel blocker, L-type calcium channel blocker	CACNA1C, CACNA1D, CACNA2D1, CACNA1F, CACNA1H, CACNA1S, CACNA2D2, CACNB2		0	82.02	28.68	22.88	0	-31.7	NaN	-18.48	-56.41	NaN
BRD-K30097969	pitavastatin	HMGCR inhibitor, apolipoprotein expression enhancer, osteopontin expression inhibitor	HMGCR, APOA1, CYP2C8	HMGCR inhibitor	0	0	-27.8	-42.25	0	61.88	66.71	92.55	-84.08	0
BRD-K96134740	kitasamycin	protein synthesis inhibitor			0	40.08	37.01	-13.08	0	0	NaN	37.29	-16.87	NaN
BRD-K22227508	targinine	nitric oxide synthase inhibitor	NOS2, NOS3		0	39.42	24.82	0	-51.23	-41.72	NaN	0	-53.08	NaN
BRD-A52282606	lacidipine	calcium channel blocker, L-type calcium channel blocker	CACNA1C	Calcium channel blocker	0	-70.62	23	74.92	20.24	-31.12	NaN	0	-70.64	NaN
BRD-A49172652	lansoprazole	ATPase inhibitor	ATP4A, CYP2C19, CYP3A4, CYP3A5		0	77.37	13.52	-7.73	-13.93	0	NaN	86.16	-65.15	NaN
BRD-K27184429	levocetirizine	histamine receptor antagonist, interleukin expression inhibitor, tumor necrosis factor expression inhibitor	HRH1, CXCL8		0	0	-24.79	-31.2	-14.74	0	NaN	0	73.63	NaN
BRD-K09471561	levofloxacin	topoisomerase inhibitor, DNA gyrase inhibitor	TOP2A		0	7.09	-40.12	0	25.48	-88.6	NaN	0	0	NaN
BRD-K51671335	sulpiride	carbonic anhydrase inhibitor, dopamine receptor, dopamine receptor antagonist	DRD2, CA7, DRD3, CA1, CA12	Dopamine receptor antagonist	0	54.13	28.25	0	76.58	0	NaN	-18.45	-36.8	NaN
BRD-K66206289	lobeline	acetylcholine receptor antagonist, dopamine receptor modulator, opioid receptor antagonist, vesicular monoamine transporter ligand	SLC18A2, CHRNA10, CHRNA4, CHRNA9, CHRNB2, OPRM1		0	53.76	-78.39	-33.47	-85.07	0	NaN	0	0	NaN
BRD-A11990600	lorazepam	chloride channel agonist, GABA benzodiazepine site receptor agonist, GABA receptor agonist, potassium channel agonist	GABRA1, GABRA2, GABRA3, GABRA5, GABRA4, GABRA6, GABRB1, GABRB2, GABRB3, GABRD, GABRE, GABRG1, GABRG2, GABRG3, GABRP, GABRQ, TSPO	Benzodiazepine receptor agonist	0	-70.23	46.25	-15.72	64.75	0	NaN	0	13.63	NaN
BRD-K39983086	loteprednol	corticosteroid agonist, phospholipase inhibitor	NR3C1	Glucocorticoid receptor agonist	0	45.73	26.19	0	0	0	NaN	-26.2	0	NaN
BRD-A43082555	loxoprofen	cyclooxygenase inhibitor, platelet aggregation inhibitor, prostanoid receptor inhibitor	PTGS2		0	0	-85.79	0	39.37	0	NaN	-46.57	8.41	NaN
BRD-K41051431	mecillinam	cell wall synthesis inhibitor			0	76.32	-64.19	0	38.81	0	NaN	-43.79	-12.63	NaN
BRD-K99615199	medroxyprogesterone	progesterone receptor agonist	PGR, ESR1		0	89.08	0	-5.52	-39.37	41.37	45.92	-83.3	0	-64.81
BRD-A03216249	mepivacaine	potassium channel antagonist, voltage-gated sodium channel blocker	SCN10A, SCN9A		0	-37.33	47.4	0	0	0	0	-41.17	34.59	0
BRD-K18523449	mestanolone	androgenic steroid		Androgen receptor modulator	0	22.5	0	0	0	-39.85	NaN	-26.48	14.58	NaN
BRD-K88679075	methandriol	androgenic horomone		Androgen receptor modulator	0	14.26	51.81	0	-51.47	0	NaN	-22.86	-34.07	NaN
BRD-K84036904	testosterone	androgen receptor (AR) agonist, androgen receptor agonist, testosterone receptor agonist	AR, CYP19A1, CYP2C19, CYP2C8, CYP3A5		0	-48.21	0	0	47.65	98.55	NaN	0	0	NaN
BRD-K52020312	metronidazole	DNA inhibitor	CYP2C8, CYP2E1, CYP3A5, CYP3A7		0	0	-22.9	99.79	-89.41	0	NaN	0	-19.6	NaN
BRD-K00532621	midazolam	benzodiazepine receptor agonist, GABA benzodiazepine site receptor agonist	CYP3A5, CYP3A7, GABRA1, GABRA2, GABRA3, GABRA4, GABRA5, GABRA6, GABRB1, GABRB2, GABRB3, GABRD, GABRE, GABRG1, GABRG2, GABRG3, GABRP, GABRQ, GABRR1, GABRR2, GABRR3	Benzodiazepine receptor agonist	0	68.12	0	0	35.03	93.55	NaN	0	-18.97	NaN
BRD-K44779798	miglitol	glucosidase inhibitor, sodium/glucose cotransporter activator	GAA, MGAM, GANAB, GANC, SLC5A4		0	-81.68	0	-12	0	-84	NaN	0	34.23	NaN
BRD-K69470111	montelukast	leukotriene receptor antagonist	CYSLTR1, ALOX5, CYP2C8		0	0	15.5	-31.82	-23.35	0	NaN	-72.74	0	NaN
BRD-A39052811	mosapride	serotonin receptor agonist, serotonin receptor antagonist	HTR4, HTR3A		0	-24.67	-2.44	-11.32	30.02	0	0	-27.25	56.43	0
BRD-K04710043	hexamethylenebisacetamide	differentiation inducer, NFKB inhibitor, AKT inhibitor			0	77.45	0	0	16.66	-29.82	NaN	0	-10.72	NaN
BRD-A16934955	nalbuphine	opioid receptor agonist, opioid receptor antagonist	OPRD1, OPRK1, OPRM1		0	10.34	-69.31	0	59.22	-99.78	NaN	0	-62.59	NaN
BRD-K59197931	naproxen	cyclooxygenase inhibitor	PTGS2, PTGS1		0	-33.17	8.71	0	-95.49	69.11	0	66.63	11.23	0
BRD-K70883034	nimetazepam	chloride channel agonist, GABA receptor agonist, potassium channel agonist	GABRA1, GABRA2, GABRA3, GABRA5		0	35.91	0	99.1	0	0	NaN	76.34	-14.34	NaN
BRD-A96107863	nisoldipine	calcium channel blocker, L-type calcium channel blocker	CACNA1C, CACNA1D, CACNA1S, CACNA2D1, CACNB2, CYP3A5	Calcium channel blocker	0	-73.02	0	-16.06	0	0	NaN	0	-40.87	NaN
BRD-K18895904	olanzapine	dopamine receptor antagonist, serotonin receptor antagonist	DRD2, HTR2A, HTR2C, DRD1, DRD3, DRD4, HRH1, HTR1A, HTR1B, HTR1D, HTR1E, HTR6, HTR7, ADRA1A, ADRA1B, ADRA2A, ADRA2B, ADRA2C, ADRB1, ADRB2, ADRB3, CHRM1, CHRM2, CHRM3, CHRM4, CHRM5, CYP2C8, DRD5, GABRA1, GABRA2, GABRA3, GABRA4, GABRA5, GABRA6, GABRB1, GABRB2, GABRB3, GABRD, GABRE, GABRG1, GABRG2, GABRG3, GABRP, GABRQ, HRH2, HRH4, HTR1F, HTR2B, HTR3A, HTR5A		0	10.13	0	-85.33	0	-83.48	NaN	49.15	89.96	NaN
BRD-K83144676	olmesartan	angiotensin receptor antagonist, angiotensin antagonist	AGTR1		0	68.1	72.51	0	-56.64	0	NaN	-21.29	0	NaN
BRD-K25310650	ormetoprim	antibiotic			0	23.92	-10.15	0	80.79	0	NaN	0	-66.75	NaN
BRD-A23637604	oxymetholone	androgen receptor agonist, synthetic hormone with anabolic and androgenic properties	AR	Androgen receptor modulator	0	-63	0	48.33	87.99	-81.44	NaN	43.71	-34.94	NaN
BRD-A14208071	oxyphenonium	acetylcholine receptor antagonist	CHRM1		0	-8.8	-44.91	0	34.44	-47.18	0	0	-69.42	0
BRD-K08924299	palonosetron	serotonin receptor antagonist	HTR3A		0	-50.28	-65.14	95.86	35.78	47.1	0	0	74	0
BRD-A84134924	pancuronium	acetylcholine receptor antagonist	CHRM2, CHRM3, CHRNA1, CHRNA2		0	53.8	-43.65	0	-59.37	0	NaN	0	-30.78	NaN
BRD-K66412701	pazufloxacin	topoisomerase inhibitor			0	82.51	24.58	0	-41.38	0	NaN	-24.93	0	NaN
BRD-K55034111	pefloxacin	topoisomerase inhibitor	TOP2A		0	-2.12	70.01	30.94	-58.47	0	NaN	-33.44	0	NaN
BRD-K47780086	penciclovir	DNA directed DNA polymerase inhibitor			0	49.24	0	-58.48	-20.64	0	NaN	0	-15.78	NaN
BRD-A37052580	physostigmine	acetylcholinesterase inhibitor, cholinesterase inhibitor	ACHE, BCHE		0	-19.09	-15.48	53.52	-48.68	0	NaN	67.93	55.96	NaN
BRD-K43236057	piceid	glucosidase inhibitor, ICAM1 expression inhibitor, VCAM expression inhibitor, xanthine oxidase inhibitor	GAA, XDH		0	-20.2	-43.35	0	12.77	76.5	NaN	0	61.23	NaN
BRD-M47793593	picrotoxin	GABA receptor antagonist	GABRA1, GLRA2, GLRA3, GABRR1, GLRA1, GLRB, HTR3A, HTR3B		0	78.55	0	72.37	0	40.78	NaN	-37.78	-40.43	NaN
BRD-A56245458	reichstein	androgen receptor antagonist	AR		0	75.22	16.64	0	86.78	0	80.02	0	0	0
BRD-K30563334	rifabutin	DNA directed DNA polymerase inhibitor, DNA directed RNA polymerase inhibitor, protein synthesis inhibitor	CYP3A4, HSP90AA1, HSP90B1		0	14.52	-89.46	0	69.11	0	NaN	-26.9	-27.51	NaN
BRD-K51485625	ritonavir	HIV protease inhibitor, cytochrome P450 inhibitor	CYP3A4, CYP1A2, CYP2B6, CYP2C19, CYP3A5, CYP3A7	HIV protease inhibitor	0	24.89	-90.46	53.12	0	-50.39	NaN	0	-57.18	NaN
BRD-A27489425	rolitetracycline	antibiotic			0	-28.87	-9.43	-80.92	90.13	0	0	-34.97	14.72	63.55
BRD-K50938786	ropivacaine	membrane integrity inhibitor, potassium channel antagonist, sodium channel blocker	SCN10A, SCN9A		0	-21.05	0	0	-29.62	45.24	0	-59.85	0	0
BRD-A88254928	salbutamol	adrenergic receptor agonist	ADRB2, ADRB1		0	-50.84	63.82	89.51	-28.18	0	NaN	0	11.39	NaN
BRD-K91733562	secoisolariciresinol	antioxidant			0	-88.19	0	0	-60.72	68.41	38.68	0	-85.39	-33.44
BRD-A23359898	sibutramine	serotonin reuptake inhibitor, adrenergic transmitter uptake inhibitor, dopamine reuptake inhibitor, norepinephrine reuptake inhibitor, norepinephrine transporter inhibitor, serotonin uptake inhibitor	SLC6A2, SLC6A4, SLC6A3, CYP2B6, CYP2C19, CYP3A5		0	-9.4	34.48	22.06	-38.71	-94.44	NaN	46.58	0	NaN
BRD-A72441487	stiripentol	GABA aminotransferase inhibitor, GABA reuptake inhibitor, sodium channel blocker	ABAT, SCN1A, SCN3A		0	-21.78	47.58	0	0	0	0	0	-22.04	33.33
BRD-K10670311	sulfasalazine	cyclooxygenase inhibitor, disease modifying antirheumatic drug, lipoxygenase inhibitor, NFkB pathway inhibitor, prostanoid receptor inhibitor, thromboxane receptor antagonist	PTGS1, PTGS2, ACAT1, ALOX5, CHUK, IKBKB, PLA2G1B, PPARG, SLC46A1, SLC7A11, TBXAS1		0	-10.21	56.82	88.83	0	-89.4	NaN	0	-29.55	NaN
BRD-A04327189	synephrine	adrenergic receptor agonist, L-type calcium channel activator	ADRA1A		0	18.59	38.18	0	-29.46	69.12	-74.87	-83.52	70.02	0
BRD-K44094599	tacrolimus	calcineurin inhibitor, FK506-binding protein inhibitor, immunosuppressant, insulin expression inhibitor, interleukin receptor antagonist, macrolide calcineurin inhibitor, rotamase inhibitor, T cell inhibitor	FKBP1A, CYP3A5, CYP3A7		0	0	11.8	46.71	-59.73	0	NaN	86.76	-62.38	NaN
BRD-K95808480	taxifolin	apolipoprotein secretion inhibitor, beta amyloid aggregation inhibitor, cholesterol biosynthesis inhibitor, HMGCR inhibitor, NFkB pathway modulator, opioid receptor antagonist, reverse transcriptase inhibitor	APOB, APP, HMGCR		0	13.85	0	0	12.94	-84.33	NaN	0	8.27	NaN
BRD-K94887716	TFMPP	serotonin receptor agonist, serotonin receptor antagonist			0	-31.75	0	-92.23	12.35	0	NaN	-31.9	0	NaN
BRD-K60160658	tiagabine	GABA uptake inhibitor, GAT inhibitor	SLC6A1, CYP2C19		0	15.82	23.61	0	0	62.51	NaN	-49.25	-34.19	NaN
BRD-K10467831	tibolone	estrogen receptor agonist, androgen receptor agonist, progesterone receptor agonist, selective estrogen receptor modulator (SERM), steryl sulfatase inhibitor	AR, ESR1, PGR, STS	Androgen receptor modulator	0	-49.88	0	-45.02	-35.5	60.97	71.98	0	0	0
BRD-K89125793	tinidazole	anti-protozoal			0	0	-37.51	0	0	54.24	58.78	0	37.03	33.98
BRD-K54316499	tolterodine	acetylcholine receptor antagonist	CHRM2, CHRM3, CHRM1, CHRM4, CHRM5		0	54.91	39.46	74.9	-62.69	0	NaN	-28.88	-33.78	NaN
BRD-K29653726	topiramate	carbonic anhydrase inhibitor, glutamate receptor antagonist, kainate receptor antagonist, GABA receptor agonist, Sodium Channel Blockers, voltage-gated sodium channel blocker	CA2, CA4, GRIK1, CA1, CA12, CA7, CYP2C19, CYP3A4, GABRA1, GABRA2, GABRA3, GABRA4, GABRA5, GABRA6, GABRB1, GABRB2, GABRB3, GABRD, GABRE, GABRG1, GABRG2, GABRG3, GABRP, GABRQ, GRIA1, SCN1A, SCN5A		0	54.73	16.68	0	-52.51	-73.36	NaN	56.27	-6.38	NaN
BRD-K68202742	trichostatin-a	HDAC inhibitor, CDK expression enhancer, ID1 expression inhibitor	HDAC7, HDAC8, HDAC1, HDAC10, HDAC2, HDAC3, HDAC4, HDAC5, HDAC6, HDAC9	HDAC inhibitor	0	-80.73	-15.19	-80.19	0	-79.95	0	0	0	87.94
BRD-K04196797	oxcarbazepine	voltage-gated sodium channel blocker, Sodium Channel Blockers	CYP2C19, CYP3A4, CYP3A5, SCN1A, SCN3A, SCN5A		0	-11.51	28.72	-20.08	65.24	-49.2	NaN	0	21.02	NaN
BRD-A92630576	trimebutine	opioid receptor agonist, acetylcholine receptor antagonist, Sodium Channel Blockers	CHRM1, CHRM2, CHRM3, CHRM4		0	0	60.06	-10.33	18.34	0	NaN	-58.96	-6.14	NaN
BRD-K50866992	tropisetron	serotonin receptor antagonist, polarization inhibitor, sodium channel blocker	HTR3A, GLRA1, GLRA2, GLRB, HTR4		0	-37	76.67	0	0	54.2	NaN	-21.02	-15.54	NaN
BRD-K46435977	valaciclovir	DNA directed DNA polymerase inhibitor, DNA polymerase inhibitor		DNA polymerase inhibitor	0	41.16	50.68	0	-14.54	0	NaN	-18.51	-20.16	NaN
BRD-K20168442	vecuronium	acetylcholine receptor antagonist	CHRNA2		0	-11.52	-28.34	-71.49	-42.86	35.31	0	0	95.01	41.16
BRD-K97514127	vinorelbine	tubulin inhibitor, apoptosis stimulant, microtubule inhibitor, mitosis inhibitor, mitotic inhibitor, tubulin polymerisation inhibitor, vinca alkaloid	TUBB		0	-72.36	80.88	0	-92.2	-75.49	NaN	0	0	NaN
BRD-A24381660	zeranol	estrogen receptor agonist			0	-12.84	20.56	-23.63	0	0	NaN	0	-11.29	NaN
BRD-K64857848	XMD-885	leucine rich repeat kinase inhibitor, MAP kinase inhibitor	LRRK2, MAPK7	Leucine rich repeat kinase inhibitor	0	-65.73	0	77.89	-6.98	-84.31	0	68.39	0	50.11
BRD-U73238814	QL-XI-92	DDR1 inhibitor	DDR1		0	0	-62.58	-87.89	44.74	0	-43.74	0	-8.98	0
BRD-U86922168	QL-XII-47	BMX inhibitor, Bruton's tyrosine kinase (BTK) inhibitor, bruton's tyrosine kinase inhibitor, cytoplasmic tyrosine protein kinase BMX inhibitor	BMX, BTK		0	-81.4	-93.42	0	-57.97	0	0	0	-44.1	0
BRD-K63915849	AS-604850	Phosphatidylinositol 3-kinase (PI3K) inhibitor, PI3K inhibitor	PIK3CG, PIK3CA		0	14.11	-43.65	0	0	60.54	-74.58	-47.91	53.28	96.65
BRD-K88551539	CAY-10585	hypoxia inducible factor inhibitor	HIF1A		0	-20.09	0	51.56	-54.8	0	0	-43.61	77.97	-45.53
BRD-K76698671	HNHA	HDAC inhibitor	HDAC1		0	-60.44	88.12	0	0	0	77.5	-14.24	36.17	-97.75
BRD-A80574334	oxalomalic-acid	isocitrate dehydrogenase inhibitor	ACO1, IDH1		0	-22.65	9.89	0	-67.84	0	0	48.13	-13.28	0
BRD-K04923131	GSK-3-inhibitor-IX	glycogen synthase kinase inhibitor, lipoxygenase inhibitor, PKC inhibitor	ALOX5, GSK3A, GSK3B	Glycogen synthase kinase inhibitor, PKC inhibitor	0	-30.13	-50.74	0	0	-25.56	0	0	0	-86.28
BRD-K39944607	ochratoxin-a	phenylalanyl tRNA synthetase inhibitor	SLC22A6		0	-57	-14.76	0	-96.54	0	0	47.22	-10.99	0
BRD-K14880289	GW-501516	PPAR receptor agonist, insulin sensitizer	PPARD, INS, PPARA	PPAR receptor agonist	0	-25.65	41.61	-38.33	0	0	84.72	0	-35.38	-89.91
BRD-K05977823	tenovins	SIRT inhibitor, TP53 activator	SIRT1, SIRT2		0	0	-21.1	0	0	-84.48	0	48.74	-59.14	-60.66
BRD-A59808129	guggulsterone	estrogen receptor agonist, FXR antagonist, progesterone receptor agonist, cholesterol inhibitor, IKK inhibitor, PXR agonist	NR1H4, PGR, AR, ESR1, IKBKB, NR1I2, NR3C1, NR3C2	FXR antagonist	0	23.56	20.54	0	35.96	0	0	0	-5.7	0
BRD-A84327315	calcitriol	vitamin D receptor agonist, hypercalcaemic agent	VDR, CYP3A5	Vitamin D receptor agonist	0	-18.09	-29.83	0	16.3	86.06	0	-62.48	8.45	0
BRD-K61341215	vecuronium	acetylcholine receptor antagonist	CHRNA2		0	0	26.38	0	0	0	-49.25	57.48	81.45	-43.75
BRD-A01317026	7,8-dihydro-L-biopterin	dihydroneopterin aldolase inhibitor	NOS2, TPH1		0	69.63	0	-31.41	-88.95	-80.17	76.77	-52.11	36.43	0
BRD-K73982490	BI-78D3	JNK inhibitor	MAPK8		0	0	0	-29.99	-17.51	-87.08	0	0	0	0
BRD-A11007541	BCI-hydrochloride	MAP kinase phosphatase inhibitor, protein phosphatase inhibitor	DUSP1, DUSP6		0	-57.21	0	0	-73.77	0	0	0	-80.28	0
BRD-K22429181	retinol	RAR receptor binder	ALDH1A1, ALDH1A2, ALDH1A3, DHRS3, DHRS4, LRAT, NR2C2, RBP1, RBP3, RDH11, RDH12, RDH13, RDH14, RDH5, RDH8, RETSAT, RHO, RLBP1, RXRA, RXRB, RXRG		0	0	-16.89	0	56.98	-81.3	74.35	0	0	0
BRD-K13927029	retinol	RAR receptor binder	ALDH1A1, ALDH1A2, ALDH1A3, DHRS3, DHRS4, LRAT, NR2C2, RBP1, RBP3, RDH11, RDH12, RDH13, RDH14, RDH5, RDH8, RETSAT, RHO, RLBP1, RXRA, RXRB, RXRG		0	77.4	23.69	-82.27	14.11	0	0	0	-99	0
BRD-K41170226	deoxycholic-acid	biliverdin reductase A activator, G protein coupled receptor agonist, unidentified pharmacological activity	GPBAR1, EFTUD1, FPR1		0	85.58	-25.4	41.6	31.91	-74.97	0	-93.38	0	63.71
BRD-K68144790	glycodeoxycholic-acid	apoptosis activator			0	0	0	0	16.08	-30.09	0	96.65	-53.84	0
BRD-K81062487	taurocholic-acid	bile acid	CEL, FXR, NR1H4, FABP6, SLCO1C1	Bile acid	0	-24.05	-20.54	0	23	-60.84	92.98	0	89.89	88.15
BRD-K30743633	TCPOBOP	constitutive androstane receptor (CAR) agonist	NR1I3		0	-30.95	95.18	-6.96	70.29	-68.4	0	0	94.57	75.54
BRD-K24656285	farnesol	amine oxidase B inhibitor, FXR agonist	MAOB, MVK, NR1H4		0	76.42	-26.8	-43.32	51.32	0	0	0	65.13	83.22
BRD-U66370498	androstanol	constitutive androstane receptor (CAR) inhibitor	NR1I3		0	12.29	-24.78	-89.29	-25.55	0	0	41.34	-23.24	0
BRD-K43880410	pregnenolone	acetylcholine release enhancer, dopamine release enhancer, GABA receptor negative allosteric modulator, glutamate receptor modulator, progesterone receptor agonist, steroid hormone inhibitor of CYP17A1 and SULT2B1	CYP17A1, PGR, SULT2B1		0	84.51	-8.05	0	14.54	-31.77	0	0	0	-27.01
BRD-K35128472	2-aminopurine	serine/threonine protein kinase inhibitor			0	-74.04	6.8	-59.45	-41.05	59.7	0	43.7	0	76.35
BRD-K53972329	ruxolitinib	JAK inhibitor, tyrosine kinase inhibitor	JAK1, JAK2, TYK2, JAK3		0	55.58	-56.18	0	-58.05	0	-25.29	70.36	-26.96	19
BRD-K13087974	4,5-dianilinophthalimide	EGFR inhibitor, epidermal growth factor receptor (EGFR) inhibitor	EGFR	EGFR inhibitor	0	69.64	0	0	-34.77	-69.52	0	0	40.62	-84.76
BRD-K77625572	etomoxir	carnitine palmitoyltransferase inhibitor, carnitine O-palmitoyltransferase inhibitor, fatty acid oxidation inhibitor	CPT1A, CPT1B		0	28.82	0	0	86.47	-56.49	-43.79	0	87.22	55.52
BRD-K09790412	H-9	cAMP dependent protein kinase inhibitor, PKA inhibitor	PRKACA		0	-92.67	-23.71	-47.8	-88.12	0	0	0	6.08	50.39
BRD-A74904029	EI-231	casein kinase inhibitor	CSNK2A1, CSNK2A2, CSNK2B		0	17.94	-37.04	0	-40.44	-65.29	0	60.74	-65.24	0
BRD-K32710582	EI-247	insulin growth factor receptor inhibitor	INSR		0	12.55	75.92	0	0	68.04	0	0	29.72	0
BRD-K67506692	tyrphostin-AG-126	ERK1 and ERK2 phosphorylation inhibitor, tyrosine kinase inhibitor			0	-24.92	46.83	0	-59.37	0	0	-6.11	-69.83	0
BRD-K99291625	SB-203580	p38 MAPK inhibitor, calcium channel activator, interleukin inhibitor, stress activated protein kinase inhibitor	MAPK14, MAPK1, MAPK11, AKT1, ALOX5, CHEK1, CYP2D6, CYP3A4, GAK, GSK3B, LCK, MAPK10, MAPK12, MAPK8, MAPK9, PRKCA, RAF1, RIPK2, ROCK1, RPS6KB1, SGK1, SRC, TNF	P38 MAPK inhibitor	0	53.47	60.59	0	-17.63	0	0	0	7.45	0
BRD-A64228451	terreic-acid	Bruton's tyrosine kinase (BTK) inhibitor	BTK		0	0	-52.39	0	0	84.07	0	0	-39.27	-62.49
BRD-K79437791	acetyl-farnesyl-cysteine	inhibitor of methylation of endogenous isoprenylated proteins	PPARG		0	76.04	0	85.2	57.26	-37.42	0	68.92	-20.49	0
BRD-K75181824	acetyl-geranygeranyl-cysteine	inhibitor of methyl esterification of geranylgeranylated proteins			0	0	32.87	0	80.56	0	-47.86	-85.34	82.89	97.2
BRD-U01690642	acetyl-geranyl-cysteine	Ras carboxyl methylation inhibitor			0	0	-40.65	0	52.25	-42.4	74.56	35.32	15.64	0
BRD-K95402279	geranylgeraniol	farnesyltransferase inhibitor			0	0	0	0	0	70.79	56.09	51.99	-21.86	79.4
BRD-K98684188	GSK-0660	PPAR receptor inhibitor	PPARD		0	36.89	19.88	0	0	-61.03	0	0	-30.56	0
BRD-K49685476	TTNPB	RAR agonist, retinoid receptor agonist	RARB, RARA, RARG		0	0	21.39	0	65.1	-54	85.36	0	68.17	-44.89
BRD-K62012036	acitretin	retinoid receptor agonist, microbial collagenase inhibitor, protein synthesis inhibitor	RARA, RARB, RARG, RBP1, RXRA, RXRB, RXRG, STAT3	Retinoid receptor agonist	0	-33.48	35.26	0	0	-36.28	0	0	60.91	-43.76
BRD-K00184207	GR-206	aryl hydrocarbon receptor ligand			0	0	-42.06	0	33.19	0	0	0	85.96	0
BRD-K37846922	3,3'-diindolylmethane	androgen receptor antagonist, aryl hydrocarbon receptor agonist, beta glucuronidase inhibitor, CHK inhibitor, cytochrome P450 activator, indoleamine 2,3-dioxygenase inhibitor	AHR, AR, CYP1A2, GUSB, IDO1		0	0	-97.85	0	-13.82	0	-50.46	58.35	-16.2	52.63
BRD-K61480498	epoxycholesterol	LXR agonist	NR1H2, NR1H3		0	-94.82	37.84	-87.39	57.3	0	0	0	-59.95	-54.21
BRD-K26674531	GR-235	FXR antagonist, cholesterol inhibitor, estrogen receptor agonist, IKK inhibitor, progesterone receptor agonist, PXR agonist	ESR1, IKBKB, NR1H4, NR1I2, PGR	FXR antagonist	0	56.61	-50.6	0	88.71	0	0	-45.84	-24.84	0
BRD-K47539947	tetradecylthioacetic-acid	lipid peroxidase inhibitor			0	-38.88	84.88	0	58.25	-99.26	0	0	19.3	-22.34
BRD-A39646320	HC-toxin	HDAC inhibitor	HDAC1	HDAC inhibitor	0	-70.38	-32.63	0	-23.35	-95.35	0	0	64.84	93.89
BRD-K86465814	HO-013	PPAR receptor agonist	PPARG	PPAR receptor agonist	0	29.59	-90.51	97.58	-24.29	0	0	0	-94.22	0
BRD-K52751261	TAK-715	p38 MAPK inhibitor, tumor necrosis factor production inhibitor	MAPK14, TNF	P38 MAPK inhibitor	0	12.72	-13.54	0	0	-69.88	-54.19	-35.89	0	0
BRD-K01253243	SB-590885	RAF inhibitor	BRAF	RAF inhibitor	0	0	-14.15	37.15	76.09	-98.7	0	68.98	18.9	-40.94
BRD-K05804044	AZ-628	RAF inhibitor	BRAF, RAF1	RAF inhibitor	0	-16.83	0	0	-28.17	-60.07	0	0	49.27	0
BRD-K82091397	SB-239063	p38 MAPK inhibitor, interleukin inhibitor, tumor necrosis factor production inhibitor	MAPK11, MAPK14, PTGS2, TNF	P38 MAPK inhibitor	0	56.76	0	-65.05	0	-49.49	0	0	83.9	67.81
BRD-K19687926	lapatinib	EGFR inhibitor, EGFR antagonist, epidermal growth factor receptor (EGFR) inhibitor, receptor tyrosine protein kinase inhibitor, tyrosine kinase inhibitor	EGFR, ERBB2, CYP3A5		0	-26.09	64.97	0	50.43	-62.75	69.42	0	66.77	0
BRD-K98372770	L-2167	PPAR receptor agonist	PPARD		0	0	92.95	0	48.03	-63.28	0	-45.32	80.02	81.72
BRD-K99451608	lopinavir	HIV protease inhibitor		HIV protease inhibitor	0	0	-83.65	0	64.29	0	0	78.91	-5.83	80.3
BRD-K55420858	mirin	inhibitor of MRE11A exonuclease activity	MRE11A		0	0	54.19	89.54	-56.62	0	0	0	-78.7	-80.75
BRD-K67258146	BRD-K67258146	mannose-6-phosphate isomerate inhibitor			0	0	22.06	0	23.88	-43.25	70.66	75.58	0	-36.29
BRD-K36529613	PU-H71	HSP inhibitor	HSP90AA1	HSP inhibitor	0	-22.92	0	-23.6	0	0	0	90.55	16.55	0
BRD-K09436313	prostaglandin	prostanoid receptor antagonist	AKR1C3, PTGDR, PTGDR2, PTGER1, PTGER2, PTGER4, PTGFR		0	58.69	-8.23	0	83.95	0	67.75	52.6	0	0
BRD-K33551950	radicicol	HSP inhibitor, ATP citrase lyase inhibitor, MAP kinase inhibitor, opioid receptor ligand, pyruvate dehydrogenase kinase inhibitor	ACLY, DLAT, HSP90AB1, HSP90B1, MAP3K7, OPRM1, PDK3	HSP inhibitor	0	-29.51	-24.31	0	0	0	0	0	0	0
BRD-K99964838	bosutinib	src inhibitor, Abl kinase inhibitor, Bcr-Abl kinase inhibitor, apoptosis stimulant, STAT inhibitor	ABL1, SRC, BCR, CAMK2G, LYN, CAMK1D, CDK2, FRK, FYN, HCK, MAP2K1, MAP2K2, MAP3K2, MAP4K5, STK10, STK24, STK4, TNK2, TXK	SRC inhibitor	0	33	-80.69	15.74	0	-43.59	99.34	97.55	-86.8	0
BRD-K86930074	cediranib	VEGFR inhibitor, KIT inhibitor, angiogenesis inhibitor, VEGFR antagonist	KDR, FLT1, FLT4, KIT, PDGFRB, CSF1R, FLT3, PDGFRA	PDGFR/KIT inhibitor, VEGFR inhibitor	0	0	-89.5	0	0	0	59.84	69.48	0	-43.63
BRD-K50168500	canertinib	EGFR inhibitor, EGFR antagonist, receptor tyrosine protein kinase inhibitor, tyrosine kinase inhibitor	EGFR, ERBB2, ERBB4, AKT1	EGFR inhibitor	0	-73.15	25.85	38.76	0	86.83	0	50.81	-3.6	-99.29
BRD-K74514084	pazopanib	VEGFR inhibitor, KIT inhibitor, PDGFR tyrosine kinase receptor inhibitor, angiogenesis inhibitor, RAF inhibitor, tyrosine kinase inhibitor, VEGFR antagonist	KDR, KIT, FLT1, FLT4, PDGFRB, PDGFRA, BRAF, CSF1R, CYP2B6, CYP2C8, CYP2E1, DDR2, FGF1, FGFR1, FGFR3, ITK, SH2B3	PDGFR/KIT inhibitor, VEGFR inhibitor	0	88.4	8.21	94.27	0	-46.18	-60.82	-65.16	33.53	0
BRD-K02965346	SU-11274	hepatocyte growth factor receptor inhibitor, tyrosine kinase inhibitor	MET		0	-11.66	-96.83	0	0	0	0	0	-95.81	0
BRD-K07265709	razoxane	topoisomerase inhibitor, chelating agent	TOP2A, TOP2B		0	-80.54	-52.68	-66.56	0	77.12	0	66.56	-70.18	92.7
BRD-K73838513	cinacalcet	calcimimetic that activates calcium-sensing receptors	CASR		0	-34.45	27.75	0	-19.92	58.54	92.72	0	-56.07	-63.08
BRD-K99260425	etodolac	cyclooxygenase inhibitor, TRPV agonist	PTGS2, PTGS1, RXRA, TRPV1		0	40.84	44.97	0	0	0	0	0	0	0
BRD-K91900765	VX-745	p38 MAPK inhibitor	MAPK14, MAPK11, MAPK12	P38 MAPK inhibitor	0	25.42	11.99	32.19	0	52.08	-51.85	-27.34	0	0
BRD-K81783531	VX-222	HCV inhibitor, RNA-directed RNA polymerase inhibitor			0	13.54	-94.12	0	-59.52	69.4	0	-79.74	52.3	0
BRD-K70557564	zosuquidar	P glycoprotein inhibitor, P glycoprotein modulator	ABCB1, ABCB4		0	20.6	0	-47.81	68.41	-99.92	38.94	61.28	-20.72	0
BRD-K48722833	iloperidone	dopamine receptor antagonist, serotonin receptor antagonist	DRD2, HTR2A, HTR1A, HTR6, HTR7, ADRA1A, ADRA2C, DRD1, DRD3, DRD4, HRH1		0	0	28.71	0	15.26	0	-43.27	0	0	0
BRD-K70511574	sunitinib	FLT3 inhibitor, KIT inhibitor, PDGFR tyrosine kinase receptor inhibitor, RET tyrosine kinase inhibitor, VEGFR inhibitor, angiogenesis inhibitor, colony stimulating factor receptor antagonist, colony stimulating factor receptor inhibitor, platelet-derived growth factor receptor (PDGFR) inhibitor, vascular endothelial growth factor receptor (VEGFR) inhibitor, vascular endothelial growth factor rece…	FLT3, KDR, KIT, FLT4, FLT1, PDGFRA, PDGFRB, RET, CSF1R, FGFR1		0	-48.31	99.16	0	45.08	73.03	0	42.6	-79.83	0
BRD-K54472332	elvitegravir	HIV integrase inhibitor, HIV inhibitor			0	-67.2	38.95	0	-50.91	0	0	0	-46	92.72
BRD-M72442222	vicriviroc	CC chemokine receptor antagonist, CC chemokine receptor 5 (CCR5) antagonist	CCR5		0	0	0	98.98	-45.32	-74.32	-26.89	0	-7.16	0
BRD-K37130656	rivaroxaban	coagulation factor inhibitor, coagulation inhibitor, serine protease inhibitor	F10, CYP2J2, CYP3A5		0	15.66	0	66.97	32.88	-84.9	-55.1	-37.51	0	-49.58
BRD-K07736136	VX-702	p38 MAPK inhibitor	MAPK14, MAPK11, MAPK12	P38 MAPK inhibitor	0	-15.93	-31.96	0	-74.23	-85.21	0	0	12.07	28.53
BRD-K37720887	SB-525334	TGF beta receptor inhibitor	TGFBR1	TGF beta receptor inhibitor	0	48.34	-20.42	0	61.97	0	0	56.1	81.11	-33.94
BRD-K66956375	oleoylethanolamide	Glucose-Dependent Insulinotropic Receptor (GDIR, GPR119) Agonists, potassium channel blocker, PPAR receptor agonist	CNR1, GPR119, GPR55, KCND3, PPARA		0	-7.46	0	0	60.28	-54.58	0	88.9	-4.73	0
BRD-U97083655	teicoplanin	bacterial cell wall synthesis inhibitor			0	-8.02	-46.07	66.28	-23.73	-31.32	53.42	0	55.64	0
BRD-A26002865	verrucarin-a	protein synthesis inhibitor		Protein synthesis inhibitor	0	29.63	-41.75	-73.8	-66.5	0	0	0	-90.73	0
BRD-K77390737	xanthohumol	aromatase inhibitor, diacylglycerol O acyltransferase inhibitor, valosin containing protein inhibitor	CYP19A1, VCP		0	-61.51	-61.13	0	-39.79	-77.38	80.32	0	0	0
BRD-K29582115	ziprasidone	dopamine receptor antagonist, serotonin receptor antagonist, norepinephrine reuptake inhibitor, serotonin receptor agonist, serotonin reuptake inhibitor	DRD2, HTR2A, HTR1A, HTR1D, HRH1, HTR1B, HTR1E, HTR2C, HTR7, ADRA1A, ADRA1B, ADRA2A, ADRA2B, ADRA2C, CHRM1, CHRM2, CHRM3, CHRM4, CHRM5, DRD1, DRD3, DRD4, DRD5, HTR3A, HTR6, SLC6A4		0	-30.07	-18.46	0	33.67	0	-70.18	0	80.24	0
BRD-A03323675	ritonavir	HIV protease inhibitor, cytochrome P450 inhibitor	CYP3A4, CYP1A2, CYP2B6, CYP2C19, CYP3A5, CYP3A7		0	0	-14.48	0	-50.66	0	41.4	0	0	NaN
BRD-A14792000	valsartan	angiotensin receptor antagonist	AGTR1		0	0	10.88	0	0	-70.05	81.44	44.51	-22.97	NaN
BRD-A14985772	ascorbyl-palmitate	antioxidant			0	0	0	0	92.58	-82.99	0	0	62.59	0
BRD-A79314293	cephalosporanic-acid	core structure for synthesis of cephalosporin antibiotics			0	NaN	NaN	-57.93	0	NaN	NaN	-62.38	26.25	89.06
BRD-A80928489	1-monopalmitin	P glycoprotein inhibitor	ABCB1		0	NaN	NaN	-67.39	91.23	NaN	NaN	0	32.8	0
BRD-A95696820	acadesine	adenosine release stimulant, AMPK activator, AMPK stimulant			0	NaN	NaN	-40.15	0	NaN	NaN	0	37.3	0
BRD-K06817181	BRD-K06817181	JAK inhibitor	JAK2		0	NaN	NaN	-49.12	44.41	NaN	NaN	-57.34	0	0
BRD-K14643723	4-(2-Amino-ethyl)-benzenesulfonamide	carbonic anhydrase inhibitor	CA2, CA1, CA9, CA12, CA14, CA4		0	46.13	0	0	0	0	0	94.04	48.98	0
BRD-K20197062	SA-94315	caspase inhibitor	CASP3		0	23.78	-16.31	0	-22.53	-56.06	84.28	0	0	90.09
BRD-K31491153	1-phenylbiguanide	serotonin receptor agonist	HTR3A, HTR3B		0	NaN	NaN	-73.7	74.69	NaN	NaN	0	75.41	0
BRD-K90864987	cobalt(II)-chloride	HSP agonist	HIF1A	HIF activator	0	75.81	-25.56	0	0	0	0	65.47	-69.04	NaN
BRD-A63445921	nicardipine	calcium channel blocker, L-type calcium channel blocker	CACNA1C, ADORA3, ADRA1A, ADRA1B, ADRA1D, CACNA1D, CACNA2D1, CACNB2, CALM1, CHRM1, CHRM2, CHRM3, CHRM4, CHRM5, PDE1A, PDE1B		0	10.06	0	0	-79.79	-38.52	89.69	0	-80.94	NaN
BRD-K94070024	depomedrol	glucocorticoid receptor agonist		Glucocorticoid receptor agonist	0	65.33	0	60.74	0	0	0	64.79	-49.43	NaN
BRD-K82216340	medroxyprogesterone	progesterone receptor agonist	PGR, ESR1	Progesterone receptor agonist	0	0	0	-71.31	0	0	0	-39.81	-52.05	NaN
BRD-K54416256	methimazole	antithyroid Drugs	TPO		0	8.46	0	0	0	-88.33	0	-40.43	-4.25	NaN
BRD-A15493168	tetracycline	30S ribosomal protein inhibitor, 30S ribosomal subunit inhibitor, protein arginine deiminase inhibitor	PRNP	Bacterial 30S ribosomal subunit inhibitor	0	0	-20.98	48.88	64.79	-32.98	51.34	-68.32	0	NaN
BRD-A70731303	avrainvillamide-analog-5	nucleophosmin inhibitor	NPM1	Nucleophosmin inhibitor	0	0	NaN	0	83.4	84.04	0	18.79	-21.26	-26.8
BRD-K98948170	BRD-K98948170	kelch-like ECH-associated protein ligand	KEAP1		0	63.34	NaN	0	0	-20.01	0	0	45.97	17.16
BRD-K25079130	avrainvillamide-analog-4	nucleophosmin inhibitor	NPM1	Nucleophosmin inhibitor	0	0	NaN	17.64	-34.22	0	-35.18	0	20.62	0
BRD-K24576554	AT-9283	Aurora kinase inhibitor, JAK inhibitor, Abl kinase inhibitor, Bcr-Abl kinase inhibitor, FLT3 inhibitor, mitotic inhibitor, protein kinase inhibitor	AURKA, AURKB, ABL1, BCR, FLT3, JAK2, JAK3, RPS6KA6, STK17A	Aurora kinase inhibitor	0	0	NaN	-98.84	0	-65.11	39.1	0	-96.31	0
BRD-A30655177	LFM-A13	Bruton's tyrosine kinase (BTK) inhibitor	BTK		-0.57	6.68	-27.62	36.58	-4.57	-0.57	-46.13	-18.12	2.02	0
BRD-A58048407	nimodipine	calcium channel blocker, L-type calcium channel blocker	CACNA1C, NR3C2, AHR, CACNA1D, CACNA1F, CACNA1S, CACNB1, CACNB2, CACNB3, CACNB4, CFTR		-0.77	-15.92	-0.77	68.36	-30.82	-60.73	73.75	-3.53	15.95	0
BRD-K68867920	quetiapine	dopamine receptor antagonist, serotonin receptor antagonist, adrenergic receptor antagonist, histamine receptor antagonist	DRD2, HTR1A, HTR2A, DRD1, HRH1, HTR1D, HTR1E, ADRA1A, ADRA1B, ADRA1D, ADRA2A, ADRA2B, ADRA2C, CHRM1, CHRM2, CHRM3, CHRM4, CHRM5, DRD3, DRD4, DRD5, HTR1B, HTR1F, HTR2C, HTR3A, HTR6, HTR7, SLC6A2		-0.83	11.17	-0.83	28.5	-7.9	13.76	-89.08	76.36	-24.82	-43.43
BRD-K51095933	estropipate	estrogen receptor agonist	ESR1, ESR2		-0.88	-11.07	6.8	34.7	-1.75	89.11	0	-54.39	-2.53	NaN
BRD-K82846253	repaglinide	insulin secretagogue, ATP-sensitive potassium channel antagonist, cytochrome P450 inhibitor, meglitinide	ABCC8, CYP2C8, CYP3A5, INS, KCNJ11, PPARG		-0.92	-34.78	13.87	17.01	-10.43	-1.84	0	-11.64	0	NaN
BRD-K65639003	icariin	neuromedin receptor agonist, sorbitol dehydrogenase inhibitor	NMUR2, PDE5A, SORD		-1.02	-1.02	-5.39	-30.08	10.68	-8.73	0	16.85	40.14	-11.76
BRD-A72988804	tiaprofenic-acid	cyclooxygenase inhibitor	PTGS2, PTGS1		-1.13	0	0	-20.4	0	-14.67	0	-40.89	-2.26	NaN
BRD-A48261811	argatroban	thrombin inhibitor, peptidase inhibitor, protease inhibitor	F2, CYP3A5		-1.26	-1.26	20.35	-13.54	-55.26	-89.67	NaN	35.67	67.99	NaN
BRD-K22134346	simvastatin	HMGCR inhibitor	HMGCR, CYP2C8, CYP3A4, CYP3A5, ITGB2		-1.29	-1.29	-14.64	-53.15	-54.93	16.13	-15.07	30.94	30.17	51.3
BRD-K72093121	vidarabine	adenylyl cyclase inhibitor, DNA directed DNA polymerase inhibitor, viral DNA synthesis inhibitor	ADCY5	Ribonucleotide reductase inhibitor	-1.5	22.19	28.21	53.52	-43.67	-85.4	0	-75.56	-3	NaN
BRD-K70301876	escitalopram	selective serotonin reuptake inhibitor (SSRI), serotonin reuptake inhibitor	SLC6A4, ADRA1A, CHRM1, CYP2C19, HRH1, SLC6A2, SLC6A3		-1.53	-5.37	37.41	-3.44	-34.22	-20.56	68.92	55.11	-1.53	0
BRD-A29644307	nomifensine	norepinephrine-dopamine reuptake inhibitor	SLC6A2, SLC6A3, DRD2, MAOA, MAOB, MPO		-1.92	-26.82	70.84	47.1	-96.37	-73.99	0	74.78	-3.84	NaN
BRD-K37814297	acepromazine	dopamine receptor antagonist	ADRA1A, ADRA1B, DRD1, DRD2, HTR1A, HTR2A	Dopamine receptor antagonist	-1.95	19.94	NaN	-57.63	-28.2	NaN	NaN	45.72	-3.9	0
BRD-A29485665	bicalutamide	androgen receptor antagonist	AR, CYP2C19		-1.97	-13.6	24.87	-31.66	-11.22	22.46	-29.99	28.89	-1.97	0
BRD-K62810658	PD-98059	MEK inhibitor, MAP kinase inhibitor	MAP2K1, AKT1, CHEK1, GSK3B, LCK, MAP2K2, MAPK1, MAPK11, MAPK12, MAPK14, MAPK3, MAPK8, PRKCA, RAF1, ROCK1, RPS6KB1, SGK1	MEK inhibitor	-2.09	-24.86	-20.22	94.89	-27.39	-13.65	14.16	65.9	-2.09	0
BRD-K75958195	pizotifen	serotonin receptor antagonist	HTR2A, HTR1A, HTR2C	Serotonin receptor antagonist	-2.16	-12.71	-93.12	-3.89	-2.16	18.1	0	23.25	12.21	-58.85
BRD-A37432947	ipratropium	acetylcholine receptor antagonist	CHRM1, CHRM2, CHRM3, CHRM4, CHRM5		-2.6	-29.92	22.24	-5.19	0	-64.31	0	-17.28	0	NaN
BRD-K68132782	terbinafine	fungal squalene monooxygenase inhibitor, squalene epoxidase inhibitor, steroid sulfatase inhibitor	CYP2C19, CYP2C8, SQLE		-2.69	44.81	99.2	-16.04	-5.38	-79.79	0	43.68	-21.77	NaN
BRD-K81473089	tacrine	acetylcholinesterase inhibitor, acetylcholine release stimulant, butyrylcholinesterase inhibitors, potassium channel antagonist	ACHE, BCHE		-2.74	8.26	85.09	79.33	-19	-53.11	75.42	-39.17	-13.75	NaN
BRD-K78959463	FPL-64176	calcium channel agonist, L-type calcium channel activator	CACNA1C, CACNA1S		-2.82	60.82	57.77	-2.82	-21.53	0	-16.87	-12.84	3.61	-20.72
BRD-K15502390	nevirapine	non-nucleoside reverse transcriptase inhibitor, reverse transcriptase inhibitor	CYP2B6, CYP2C19, CYP3A4	Reverse transcriptase inhibitor	-2.95	-2.93	-2.96	10.81	-90.48	-20.26	-42.08	0	71.89	NaN
BRD-K75641298	metoclopramide	dopamine receptor antagonist, serotonin receptor antagonist, serotonin receptor agonist	DRD2, HTR3A, HTR4, CHRM1, HTR3B		-3	-3.11	0	-60.61	92.34	-3	0	-47.31	-16.05	62.12
BRD-K08273968	griseofulvin	microtubule inhibitor, microtubule stabilizing agent, mitosis inhibitor	KRT12		-3.03	-39.35	20.47	80.25	0	-58.42	-33.64	0	-6.06	NaN
BRD-K86301799	dipyridamole	phosphodiesterase inhibitor, cyclooxygenase inhibitor, platelet aggregation inhibitor	ADA, PDE5A, PDE10A, PDE4A, PDE7B, PDE8A, PDE8B, SLC29A1		-3.03	32	-40.38	-3.03	42.12	-87.23	91.51	-34.42	-3.17	15.49
BRD-K30240666	clemastine	histamine receptor antagonist	HRH1	HRH1 antagonist	-3.13	-3.13	-27.66	0	-21.03	24.47	-12.06	60.96	-64.29	16.16
BRD-K35430135	SR-59230A	adrenergic receptor antagonist	ADRB3, ADRB1, ADRB2		-3.14	0	-3.14	0	52.86	-7.97	-79.01	-36.47	-73.26	52.57
BRD-A46393198	tetramisole	alkaline phosphatase inhibitor			-3.24	-30.25	-3.24	0	64.63	42.47	31.63	-37.18	-9.91	-19.02
BRD-A75769826	SDM25N	opioid receptor antagonist	OPRD1		-3.46	-3.46	-24.79	0	-46.57	32.98	-39.89	-21.32	15.11	0
BRD-K46211610	tolazoline	adrenergic receptor antagonist	ADRA2A, ADRA2B, ADRA2C, ADRA1A, HRH1, HRH2		-3.7	0	-7.41	0	-28.41	-40.75	77.13	71.44	-38.06	NaN
BRD-K91509126	piceatannol	syk inhibitor, cyclooxygenase inhibitor, nitric oxide synthase inhibitor, SIRT activator, tyrosinase inhibitor, tyrosine kinase inhibitor	ATP5A1, ATP5B, ATP5C1, IRF3, PTGS2, SIRT1, SYK, TYR		-3.8	-51.76	-70.34	-62.55	-3.8	-80.54	42.37	33.93	-1.28	0
BRD-A39230911	chlorphensin	muscle relaxant			-3.81	-15.57	-86.63	29.6	-7.61	40.27	0	-29.43	82.21	NaN
BRD-A10903566	imiloxan	adrenergic receptor antagonist	ADRA2B		-3.85	0	-66.25	14.45	0	-7.7	-96.89	-62.14	0	NaN
BRD-A29260609	acebutolol	adrenergic receptor antagonist	ADRB1, ADRB2		-3.93	18.04	-63.18	-28.62	0	-58.52	0	0	-7.86	NaN
BRD-K44497846	enalapril	angiotensin converting enzyme inhibitor, angiotensin receptor blocker	ACE		-3.94	23.42	44.54	-17.15	-45.13	-94.2	0	83.59	-7.89	NaN
BRD-A54236247	racephedrine	adrenergic receptor agonist			-4.11	-8.21	-16.92	0	-66.35	90.88	60.62	-9.09	0	NaN
BRD-K23335153	AMN-082	glutamate receptor positive allosteric modulator	GRM7		-4.19	-13.86	55.63	0	-4.19	77.52	-12.25	-34.05	-79.65	0
BRD-K17894950	indirubin	CDK inhibitor, glycogen synthase kinase inhibitor, cyclin-dependent kinase inhibitor, PKC inhibitor	CDK1, CDK5, CCNE1, CDK2, CDK4, CDK5R1, CDK9, GSK3A, GSK3B, LCK, LRRK1, LRRK2		-4.37	14.01	-2.95	1.76	-42.03	-23.84	0	-5.79	-29.44	NaN
BRD-A32917072	BRD-A32917072	ROR antagonist	RORC		-4.41	13.34	25.1	-29.43	0	NaN	0	-8.83	-54.29	-81.75
BRD-K24132293	piperlongumine	glutathione transferase inhibitor			-4.43	-51.6	-4.43	-49.79	0	-16.98	0	-23.94	0	24.38
BRD-K81521265	dicyclohexylurea	epoxide hydolase inhibitor	EPHX2		-4.44	-46.41	-50.52	0	-61.85	-4.44	0	0	-9.08	84.03
BRD-A51382177	fosinopril	angiotensin converting enzyme inhibitor, breast cancer resistance protein inhibitor	ACE, ABCG2		-4.61	-9.23	-22.21	0	-82.18	-39.73	0	0	0	NaN
BRD-K61269089	daphnetin	protein kinase inhibitor			-4.71	0	-9.42	-96.12	-99.24	-51.03	0	11.76	53.79	NaN
BRD-K51350053	toremifene	selective estrogen receptor modulator (SERM), estrogen receptor antagonist	ESR1, CYP3A5		-4.79	-11.4	-48.77	-4.79	-67.38	20.91	-4.25	4.54	0	-30.21
BRD-K72903603	zidovudine	nucleoside reverse transcriptase inhibitor, reverse transcriptase inhibitor	TERT	Reverse transcriptase inhibitor	-4.82	36.9	-5.1	-54.83	-70.13	0	-56.71	0	-4.54	NaN
BRD-K80738081	resveratrol	apolipoprotein expression enhancer, beta-secretase inhibitor, cyclooxygenase inhibitor, cytochrome P450 inhibitor, lipid peroxidase inhibitor, MAP kinase inhibitor, monoamine oxidase inhibitor, NFkB pathway modulator, SIRT activator, SIRT pathway, SIRT stimulant, sodium channel blocker, thioredoxin reductase inhibitor, topoisomerase inhibitor, xanthine oxidase inhibitor	PTGS1, PTGS2, SIRT1, APOA1, BACE1, CSNK2A1, MAOA, NQO2, SCN5A, TXNRD1, TXNRD2, XDH		-4.9	-35.69	10.67	5.9	-4.9	-11.12	10.65	17.94	-5.74	-59.66
BRD-K38436528	imipramine	norepinephrine reputake inhibitor, serotonin reuptake inhibitor, Sodium Channel Blockers	SLC6A2, SLC6A4, CHRM2, ADRA1A, ADRA1B, ADRA1D, CHRM1, CHRM3, CHRM4, CHRM5, CYP2C19, DRD1, DRD2, DRD5, HRH1, HTR1A, HTR2A, HTR2C, HTR6, HTR7, KCND2, KCND3, KCNH1, KCNH2, SLC6A3	Norepinephrine reuptake inhibitor	-4.95	-17.6	8.97	0	26.24	-20.76	-32.31	-9.9	80.34	NaN
BRD-K09963420	saquinavir	HIV protease inhibitor, peptidase inhibitor	CYP3A4, CYP3A5		-5.29	-5.29	-87.3	-13.51	83.38	-23.13	0	28.86	47.89	-38.51
BRD-A02006392	nitrendipine	calcium channel blocker, L-type calcium channel blocker	CACNA1C, CACNA1D, CACNA2D1, CACNA1H, CACNA1S, CACNA2D2, CACNB2, CACNG1, KCNN4		-5.31	-8.3	-5.31	86.25	14.64	-14.83	11.16	93.86	-9.69	-18.09
BRD-A92585442	RU-28318	cytochrome P450 antagonist	NR3C2		-5.43	0	90.79	5.19	-10.89	-43.84	0	-29.36	-10.86	NaN
BRD-A69470004	BRD-A69470004	XIAP inhibitor	XIAP		-5.45	-15.32	63.71	-39.18	-80.2	-10.9	98.28	0	37.87	NaN
BRD-A09925278	etilefrine	adrenergic receptor agonist	ADRA1A, ADRB1		-5.53	3.18	-26.52	90	46.46	-30.58	0	-25.18	-11.05	NaN
BRD-A65145453	ATPA	glutamate receptor agonist	GRIK1, GRIA2		-5.57	59.92	36.37	0	-11.15	-71.36	-86.89	-29.25	71.72	NaN
BRD-A53107311	BRD-A53107311	mitotic kinesin inhibitor, Tubulin Polymerization Inhibitors			-5.58	0	-28.15	15.76	0	-15.03	-88.22	-11.16	0	NaN
BRD-K42095107	daidzein	estrogen receptor agonist	ESRRA, ESRRB, ESRRG, TRPC5	Estrogen receptor agonist	-5.62	-56.69	-32.79	-11.24	-55.01	0	97.95	9.59	93.56	NaN
BRD-K88429204	pyrimethamine	dihydrofolate reductase inhibitor, hexosaminidase stimulant, pharmacological chaperone, STAT inhibitor	DHFR, DHFRP1, HEXA, SLC47A1, STAT3	Dihydrofolate reductase inhibitor	-5.63	-25.92	83.84	0	-28.97	-5.63	6.63	0	-7.13	-76.33
BRD-A99164655	dihydrexidine	dopamine receptor agonist	DRD1, DRD2, DRD3, DRD4, DRD5		-5.64	-11.28	-33.43	40.15	-37.27	-23.49	0	30.85	0	NaN
BRD-A53952395	prilocaine	anesthetic	SCN5A		-5.7	-16.39	-11.4	0	-73.48	0	0	62.16	-34.68	NaN
BRD-K41143549	BRD-K41143549	glutamate receptor antagonist			-5.71	-11.42	37.86	88.71	-30.93	56.23	-94.4	-23.53	0	NaN
BRD-A31204924	mitotane	antineoplastic agent	CYP11B1, CYP11A1, CYP3A4, ESR1, FDX1		-5.71	95.91	0	-26.64	-94.23	-92.85	-5.71	8.77	0	-49.68
BRD-K81272440	dantrolene	calcium channel antagonist	RYR1, RYR3		-5.74	-23.91	-3.22	-8.73	-29.72	-5.74	-24.92	98.63	17.16	76.76
BRD-A98299281	velnacrine	calcium channel activator	ACHE		-5.78	-11.55	51.06	-21.5	0	0	0	-79.5	-17.66	NaN
BRD-K11540476	EMF-BCA1-64	caspase inhibitor	CASP3		-5.82	-45.49	-87.27	-10.55	-5.82	48.53	17.35	20.93	-38.27	22.4
BRD-A83255679	BRD-A83255679	estrogen receptor antagonist	GPER1		-5.86	47.09	-5.86	37.26	-63.38	-65.07	48.81	23.91	-6.4	-28.69
BRD-A02713983	dihydrodeoxygedunin	growth factor receptor activator	NTRK2		-6	-49.47	-32.02	-12	0	-22.87	0	0	16.6	NaN
BRD-K92817986	BJM-CSC-19	compound cytotoxic to breast cancer stem cells			-6	-64.17	-39.84	4.38	-5.74	-81.88	93.53	-25.83	77.11	-6
BRD-K35377380	I-OMe-AG-538	inhibitor of insulin growth factor 1 receptor protein tyrosine kinase			-6.01	0	56.3	-86.52	99.03	-12.02	-90.54	8.13	-18.02	NaN
BRD-K83023055	GR-135531	melatonin receptor agonist			-6.15	97.08	-8.31	31.93	-29.8	-54.16	0	-3.99	-12.36	NaN
BRD-A24514565	warfarin	cytochrome P450 inhibitor, vitamin inhibitor, vitamin K epoxide reductase inhibitor	VKORC1, CYP2C19, CYP2C8, CYP4F2		-6.31	-18.72	-23.32	6.1	51.63	-72.81	86.24	-38.48	12.56	NaN
BRD-K88568253	iproniazid	monoamine oxidase inhibitor	MAOA, MAOB		-6.31	-12.62	-43.88	-98.69	0	0	0	-95.51	68.82	NaN
BRD-A83855350	naltrexone	opioid receptor antagonist, opioid receptor ligand	OPRK1, OPRM1, OPRD1, SIGMAR1		-6.32	-70.95	63.88	-12.65	-96.56	61.48	0	-16.18	0	NaN
BRD-K14844937	BRD-K14844937	GABA benzodiazepine site receptor inverse agonist	GABRA1, GABRA2, GABRA3, GABRA5		-6.34	-40.9	71.35	0	-6.34	67.39	0	-47.16	-56.47	-87.32
BRD-A65013509	oxybutynin	acetylcholine receptor antagonist	CHRM3, CHRM1, CHRM2, CHRM4		-6.39	0	-18.18	-33.23	0	-42.18	0	0	-12.77	NaN
BRD-K44084986	Y-27632	ROCK inhibitor, calcium sensitizer, leucine rich repeat kinase inhibitor	ROCK1, ROCK2, LRRK2, PKIA, PKN2, PRKACA, PRKCE	Rho associated kinase inhibitor	-6.41	-12.83	57.78	-51.72	0	96.5	0	-14.62	-64.31	NaN
BRD-K49404994	levetiracetam	acetylcholine receptor agonist, N-type calcium channel blocker, synaptic vesicle glycoprotein ligand	SV2A, CACNA1B, SCN1A		-6.43	-6.43	18.52	0	-53.66	-73.8	NaN	79.9	-79.09	NaN
BRD-K80325895	eicosadienoic-acid	in touchstone			-6.45	-12.9	36.98	-52.41	-34.79	0	-37.67	0	42.34	NaN
BRD-K93332168	isocarboxazid	monoamine oxidase inhibitor	MAOA, MAOB		-6.59	-11.45	-19.26	49.69	-35.47	-33.31	-6.59	0	2.01	0
BRD-A32836748	leu-enkephalin	opioid receptor agonist	OPRD1, OPRM1		-6.67	0	0	-13.34	47.42	-88.38	-51.31	0	-21.08	NaN
BRD-A02990301	lofexidine	adrenergic receptor agonist	ADRA2A		-6.67	-30.07	-6.67	-29.43	-39.98	0	64.99	-64.78	17.3	81.26
BRD-K21936341	oxotremorine	acetylcholine receptor agonist	CHRM2, CHRM1, CHRM3, CHRM4		-6.68	-60.82	-27.5	89.9	18.62	-26.55	0	-13.35	72.05	NaN
BRD-K10995081	perphenazine	dopamine receptor, dopamine receptor antagonist	DRD2, CALM1, DRD1, HRH1, HTR2A, HTR2C, HTR6, HTR7	Dopamine receptor antagonist	-6.78	-6.78	-68.9	32.06	-21.86	19.05	0	13.34	-96.15	-71.97
BRD-K11129031	gemfibrozil	lipase clearing factor inhibitor, lipoprotein lipase activator, PPAR receptor agonist	PPARA, CYP2C8, LPL, SLCO1B1, SLCO1B3, SLCO2B1		-6.85	7.84	19.25	-13.7	-20.86	-47.45	0	-58.48	0	NaN
BRD-A16694057	bisphenol-a	synthetic compound with hormone-like properties	AR, ESR2, ESRRG, PPARG		-6.85	68.24	-6.85	-26.92	61.92	-31.99	-11.46	-45.82	0	5.2
BRD-K37694030	doxepin	histamine receptor antagonist, adrenergic transmitter uptake inhibitor, histamine receptor inhibitor, norepinephrine reputake inhibitor, serotonin reuptake inhibitor, tricyclic antidepressant	HRH1, HRH2, SLC6A2, SLC6A4, ADRA1A, ADRA1B, ADRA1D, ADRA2A, ADRA2B, ADRA2C, CHRM1, CHRM2, CHRM3, CHRM4, CHRM5, CYP2C19, DRD2, HRH4, HTR1A, HTR2A, HTR2B, HTR2C, HTR6, KCNH2, SLC6A3		-6.93	52.39	-6.93	-4.06	38.35	-73.31	-93.56	-62.75	-7.62	63.24
BRD-K27871032	lysergol	ergoline alkaloid	HTR1B, HTR1D, HTR1E		-6.94	-6.94	-17.6	0	-42.91	0	-19.8	-69.4	0	0
BRD-K86434416	selegiline	monoamine oxidase inhibitor, superoxide dismutase stimulant	MAOB, MAOA, CYP2B6, CYP2C19		-7	72.33	-3.06	65.54	-10.93	-39.58	0	-49.69	-30.07	NaN
BRD-K96740444	itopride	dopamine receptor antagonist, acetylcholinesterase inhibitor	DRD2, ACHE, CHRM3		-7.01	-8.38	-13.27	40.38	-7.01	-57.65	NaN	0	35.66	NaN
BRD-K71035033	masitinib	KIT inhibitor, PDGFR tyrosine kinase receptor inhibitor, src inhibitor, c-kit inhibitor, FGFR antagonist, FGFR inhibitor, tyrosine kinase inhibitor	KIT, FGFR3, LYN, PDGFRA, PDGFRB	PDGFR/KIT inhibitor	-7.04	-7.04	-65.33	-36.04	0	-67.04	0	0	-4	-71.95
BRD-K55748775	SCH-28080	ATPase inhibitor, potassium-competitive acid antagonist	ATP4A		-7.07	34.94	-62.53	47.04	-86.57	-96.6	0	0	-14.14	NaN
BRD-K93918653	quizartinib	FLT3 inhibitor, colony stimulating factor receptor inhibitor, KIT inhibitor, RET tyrosine kinase inhibitor	FLT3, CSF1R, KIT, RET, PDGFRA, PDGFRB		-7.14	63.23	28.72	-97.91	77.98	-77.18	-81.97	-62.9	-7.14	0
BRD-K15834839	lobendazole	anthelmintic agent			-7.17	-7.17	55.48	-16.05	26.27	60.54	85.41	-57.39	-14.85	-19.58
BRD-A90311807	cilastatin	dehydropeptidase inhibitor	DPEP1		-7.27	-7.27	-59.47	86.75	-14.74	97.13	-56.64	0	-10.35	0
BRD-K35458079	edaravone	free radical scavenger	BCL2		-7.32	83.39	-14.65	-42.29	0	50.62	-67.89	0	-30.89	NaN
BRD-K67511046	naloxone	opioid receptor antagonist	OPRM1, OPRK1, OPRD1, CREB1, ESR1, TLR4		-7.33	-14.66	10.91	-64.04	-37.24	-19	0	39.27	54.44	NaN
BRD-K45401373	betulinic-acid	apoptosis stimulant, caspase activator, diacylglycerol O acyltransferase inhibitor, HIV integrase inhibitor, NFkB pathway activator, NFKB pathway inhibitor, SARS coronavirus 3C-like protease inhibitor, topoisomerase inhibitor	CASP3, CASP8, GPBAR1, TOP1		-7.39	-19.58	-7.39	-70.86	-56.41	94.84	60.77	0	-64.52	51.41
BRD-K67043667	altretamine	DNA synthesis inhibitor			-7.42	-7.42	18.7	18.46	-33.53	-97.15	34.74	0	-32.33	-86.69
BRD-K62792802	LY-83583	inhibitor of soluble guanylyl cyclase, leukotriene synthesis inhibitor	GUCY1A2		-7.47	41.9	0	0	NaN	-84.95	-14.93	-72.04	0	-41.58
BRD-K48932581	cetraxate	gastrin inhibitor, mucus protecting agent	GAST		-7.52	-15.5	-7.52	0	-38.13	0	NaN	0	-15.37	NaN
BRD-K35559145	levomepromazine	dopamine receptor	ADRA1A, ADRA1B, ADRA1D, ADRA2A, ADRA2B, ADRA2C, CHRM1, CHRM2, CHRM3, CHRM4, CHRM5, DRD1, DRD2, DRD3, DRD4, DRD5, HRH1, HTR2A, HTR2C	Dopamine receptor antagonist	-7.64	12.66	-49.28	-58.8	49.64	-77.94	-61.41	0	-7.64	69.37
BRD-K81128206	edrophonium	acetylcholinesterase inhibitor	ACHE, BCHE		-7.67	-15.69	4.16	-57.97	0	-49.6	0	74.03	-15.34	NaN
BRD-K69608737	tacrolimus	calcineurin inhibitor, FK506-binding protein inhibitor, immunosuppressant, insulin expression inhibitor, interleukin receptor antagonist, macrolide calcineurin inhibitor, rotamase inhibitor, T cell inhibitor	FKBP1A, CYP3A5, CYP3A7		-7.68	0	18.69	0	-7.68	-41.98	61.59	-58.94	-96.96	-41.88
BRD-K77771411	moxonidine	imidazoline receptor agonist, adrenergic receptor agonist	NISCH, ADRA2A, ADRA2B, ADRA2C		-7.74	0	-16.76	-24.41	-7.74	46.01	-54.87	-23.69	0	0
BRD-K55301415	abiraterone	17,20 lyase inhibitor, androgen biosynthesis inhibitor, cytochrome P450 inhibitor, steroid sulfatase inhibitor	CYP17A1, CYP11B1		-7.82	-8.08	-35.35	0	0	-72.85	-72.47	0	-7.56	NaN
BRD-K15086322	JNJ-10191584	histamine receptor antagonist, histamine receptor silent antagonist	HRH4		-7.91	-7.91	-59.18	86.76	-48.73	-49.86	-43.68	47.49	0	0
BRD-A49160188	donepezil	acetylcholinesterase inhibitor	ACHE, HTR2A		-7.96	-10.55	26.61	41.95	-7.96	-3.54	0	-74.19	-49.65	-87.31
BRD-K40656405	L-165041	PPAR receptor agonist	PPARD	PPAR receptor agonist	-8.07	-17.16	0	-70.96	29.83	95.16	-8.07	-70.57	-32.8	0
BRD-K70778732	trazodone	adrenergic receptor antagonist, serotonin receptor antagonist, serotonin reuptake inhibitor, histamine receptor antagonist, serotonin uptake inhibitor	HTR2A, HTR2C, SLC6A4, ADRA1A, ADRA2A, HRH1, HTR1A, HTR2B		-8.08	-14.29	21.11	-8.08	-30.55	78.04	83.72	-23.85	-6.39	-78.83
BRD-K25224017	pirenperone	serotonin receptor antagonist	HTR2A, HTR7		-8.09	-8.54	-8.09	3.37	-38.84	-53.68	27.76	-26.44	-2.9	11.19
BRD-A80213327	NSC-23766	RAC1 GTPase inhibitor			-8.11	-19.9	-90.83	-14.45	67.88	-1.28	21.76	-8.11	-23.9	0
BRD-A54880345	etomidate	membrane integrity inhibitor, membrane permeability inhibitor	GABRA1, ADRA2B, GABRA2, GABRA3, GABRA4, GABRA5, GABRA6, GABRB1, GABRB2, GABRB3, GABRD, GABRE, GABRG1, GABRG2, GABRG3, GABRP, GABRQ		-8.12	-28.59	47.32	13.74	-6.62	-45.8	-8.12	-49.05	10.1	-13.82
BRD-K52172416	anastrozole	aromatase inhibitor	CYP19A1		-8.13	-8.13	-77.4	-35.9	-34.71	0	0	-28.98	0	78.6
BRD-A83937277	mephenytoin	cytochrome P450 substrate	SCN5A, CYP2C19		-8.3	0	-16.6	0	-18.01	11.74	-95.81	0	-35.66	NaN
BRD-A25234499	aminoglutethimide	antiglucocorticoid, aromatase inhibitor, corticosteroid antagonist, steroid sulfatase inhibitor	CYP19A1, CYP11A1, NR3C1		-8.31	0	-23.85	-12.94	16.26	17.23	85	-67.26	-8.31	-18.68
BRD-A23290232	westcort	corticosteroid		Glucocorticoid receptor agonist	-8.35	38.9	-16.7	42.99	0	-40.24	82.18	-61.87	-20.82	NaN
BRD-A41250306	cyclopenthiazide	diuretic, inhibitor of sodium chloride symporter			-8.42	-39.54	-8.42	0	-10.34	-23.3	-74.58	0	42.66	0
BRD-K31484631	rifabutin	DNA directed DNA polymerase inhibitor, DNA directed RNA polymerase inhibitor, protein synthesis inhibitor	CYP3A4, HSP90AA1, HSP90B1		-8.45	-73.71	-34.96	0	-21.94	39.67	0	0	-8.45	-47.34
BRD-K70401845	erlotinib	EGFR inhibitor, epidermal growth factor receptor (EGFR) inhibitor, tyrosine kinase inhibitor	EGFR, NR1I2	EGFR inhibitor	-8.5	24.35	-8.5	0	11.97	-81.73	-48.78	0	-12.91	-76.43
BRD-A41630653	BRD-A41630653	glutamate receptor antagonist, sigma receptor agonist	SIGMAR1, CHRNA2, CHRNA3, CHRNA4, CHRNA7, CHRNB2, CHRNB4, CYBA, CYBB, CYP3A5, GRIN1, GRIN3A, NCF1, NCF2, NCF4, OPRD1, OPRK1, OPRM1, PGRMC1, RAC1, RAC2, SLC6A2, SLC6A4		-8.51	26.5	28.36	0	0	-18.88	-57.1	-81.73	-17.01	NaN
BRD-K87024524	phenelzine	monoamine oxidase inhibitor	MAOB, AOC3, MAOA, ABAT, GAD2, GPT, GPT2, SLC6A2, SLC6A3, SLC6A4		-8.55	30.95	6.4	-14.8	-8.55	-56.37	0	0	-12.97	-53.7
BRD-A84174393	meloxicam	cyclooxygenase inhibitor, prostanoid receptor inhibitor	PTGS2, PTGS1		-8.6	27.28	65.31	-11.05	-47.58	48.57	-31.13	-8.6	-29.49	0
BRD-K18618618	cimetidine	histamine receptor antagonist, histamine receptor inhibitor	HRH2, SLC29A4, SLC47A1, SLC47A2		-8.64	-8.64	24.12	0	-59.36	0	0	-60.29	-35.18	-60.82
BRD-K74765201	tomelukast	leukotriene receptor antagonist	CYSLTR1		-8.65	94.62	-41.6	-3.49	-13.81	0	-46.16	47.98	-33.12	NaN
BRD-A06784547	MRS-1334	adenosine receptor antagonist			-8.66	0	-8.66	0	21.79	-35.37	-85.91	-57.13	5.9	-34.76
BRD-K54759182	dosulepin	adrenergic transmitter uptake inhibitor, norepinephrine reuptake inhibitor, serotonin reuptake inhibitor, serotonin uptake inhibitor, tricyclic antidepressant	SLC6A2, SLC6A4, CHRM1, CHRM2, CHRM3, CHRM4, CHRM5, CYP2C19, HRH1		-8.67	-21.31	17.04	-36.46	88.12	-8.67	17.96	-87.22	36.16	-24.59
BRD-A36318220	necrostatin-1	RIPK inhibitor, indoleamine 2,3-dioxygenase inhibitor	IDO1, KRR1, RIPK1		-8.68	-8.68	-21.59	14.84	0	42.95	-80.55	12.26	-79.47	-15.02
BRD-K34170797	fexaramine	FXR agonist	NR1H4		-8.7	-8.7	-13.05	98	-47.4	25.53	-12.42	0	0	-61.56
BRD-A71390734	idarubicin	topoisomerase inhibitor, radical formation stimulant, RNA synthesis inhibitor	TOP2A		-8.71	-8.71	-91.15	-91.78	0	-57.91	31.73	46.22	-29.55	0
BRD-K42142750	retrorsine	mutagenic, antimitotic, cytotoxic			-8.72	0	-17.43	-27.75	-60.1	-75.47	0	0	0	NaN
BRD-K19111024	clofibric-acid	PPAR receptor agonist	PPARA		-8.81	-43.5	-46.24	67.18	-8.81	-83.93	54.81	67.42	26.01	-62.03
BRD-K39670393	amthamine	histamine receptor agonist	HRH2		-8.83	52.44	-14.67	-32.93	13.57	53.47	-8.83	-33.05	43.14	-27.11
BRD-A47494775	dipivefrine	adrenergic receptor agonist	ADRA1A, ACHE, ADRA2A, ADRB2, BCHE		-8.88	12.06	-68.41	-25.39	0	-14.78	0	-93.37	-2.99	NaN
BRD-A12016240	LY-278584	serotonin receptor antagonist	HTR3A		-8.9	-8.9	-54.93	0	0	-14.35	74.6	-28.64	-16.1	0
BRD-A34817987	itraconazole	cell wall synthesis inhibitor, cytochrome P450 inhibitor, sterol demethylase inhibitor, VEGFR inhibitor	CYP3A5, CYP3A7, CYP51A1, KDR		-9	7.58	-14.75	-4.66	-9	-18.26	66.81	36.16	-21.78	-42.76
BRD-K06014311	DH-97	melatonin receptor antagonist	MTNR1B		-9.03	7.48	-15.49	79.19	-21.66	-9.03	-70.79	0	-40.63	0
BRD-K88868628	iodoacetic-acid	cysteine peptidase inhibitor			-9.06	-53.4	-18.12	-45.98	0	64.52	0	-66.28	13.92	NaN
BRD-K54142781	cirazoline	alpha receptor agonist	ADRA1A		-9.06	-39.42	68.5	0	-57.76	-9.06	0	0	-13.79	-35.5
BRD-K59773493	benzohydroxamic-acid	metal chelator, anti bacterial			-9.19	-22.28	NaN	0	16.23	-31.24	0	-18.38	-41.93	24.95
BRD-K89152108	liothyronine	thyroid hormone function stimulant	THRA, THRB		-9.2	-38.25	76.15	0	-18.4	33.81	-60.9	-75.38	42.73	NaN
BRD-K89348303	ramipril	angiotensin converting enzyme inhibitor	ACE		-9.22	-6.62	-16.45	20.64	-35.84	-85.6	0	-11.81	-2.79	NaN
BRD-K99369265	sirolimus	mTOR inhibitor, CCR expression inhibitor, cell cycle inhibitor, proteasome inhibitor, protein kinase inhibitor, T cell inhibitor	MTOR, FKBP1A, CCR5, FGF2		-9.23	-29.13	-98.64	0	21.2	0	-84.01	0	-9.23	-90.82
BRD-K92758126	gibberellic-acid	NFkB pathway modulator	AADACL2		-9.27	82.11	-37.79	0	-18.64	-9.27	-20.9	-64.07	20.01	0
BRD-A84389633	tropanyl-3,5-dimethylbenzoate	serotonin receptor antagonist			-9.31	59.17	-14.37	0	43.65	-76.95	-99.44	79.69	-9.31	-69.66
BRD-K20995441	U-54494A	kappa opioid agonist			-9.39	0	65.07	18.6	-33.52	32.85	-86.69	-18.77	-37.07	NaN
BRD-A16332958	modafinil	adrenergic receptor agonist, dopamine receptor reuptake inhibitor	ADRA1B, CYP1A2, CYP2B6, CYP2C19, CYP3A4, CYP3A5, SLC6A3		-9.43	-36.66	-9.43	-76.44	-7.43	-32.35	-57.48	67.68	-5.74	0
BRD-K14609189	BRD-K14609189	PPAR receptor partial agonist	PPARG		-9.46	-18.92	-31.11	87.89	91.38	NaN	0	74.4	-27.6	-40.68
BRD-K80639402	SB-258585	serotonin receptor antagonist	HTR6		-9.48	34.31	-60.83	-35.75	-35.25	0	0	-8.74	-10.22	NaN
BRD-K69690935	curcumin	cyclooxygenase inhibitor, AP inhibitor, CCN expression inhibitor, DNA methyltransferase inhibitor, EGFR expression inhibitor, free radical scavenger, FtsZ inhibitor, glucose 6 phosphatase inhibitor, histone N-acetyltransferase inhibitor, HIV integrase inhibitor, lipoxygenase inhibitor, NFkB pathway inhibitor, tau aggregation inhibitor, unidentified pharmacological activity	PTGS1, PTGS2, APP, CA1, CA12, CA14, CA2, CA4, CA6, CA9, CCND1, CYP3A4, DNMT1, DNMT3B, EP300, G6PC, MAPT, MMP13, MMP9, NOS2, XDH		-9.5	0	0	-70.13	-14.49	58.5	61.89	-26.42	-9.5	-55.67
BRD-A37776212	ICI-204448	opioid receptor agonist	OPRK1		-9.5	-32.75	54.85	-13.77	21.73	16.01	-50	-68.28	-5.23	NaN
BRD-K66944906	fraxidin	carbonic anhydrase inhibitor	CA1		-9.51	-95.23	54.17	51.85	-13.58	-9.51	-33.98	0	-29.93	67.39
BRD-K42098891	protriptyline	tricyclic antidepressant (TCA)	SLC6A2, SLC6A4	Tricyclic antidepressant	-9.54	-0.76	0	0	56.94	-17.04	-80.42	-49.31	-21.04	-9.54
BRD-K86509404	iso-olomoucine	cyclin-related kinase inhibitor			-9.58	0	-65.08	-28.99	-75.02	-19.16	0	0	0	NaN
BRD-A53416814	ceramide	nitric oxide production inhibitor, phosphoenolpyruvate carboxylase activator, serine/threonine protein phosphatase activator			-9.61	-87.2	-78.7	-10.08	0	-78.61	0	-9.14	13.84	NaN
BRD-K95202259	ML-3163	p38 MAPK inhibitor	CYP2D6, CYP3A4, MAPK11, MAPK12, MAPK14	P38 MAPK inhibitor	-9.62	-9.62	-15.46	-21.69	49.59	-92.73	-33.94	0	0	92.88
BRD-K19507340	megestrol	progesterone receptor agonist, DNA inhibitor, HegG2 inhibitor	PGR		-9.67	-43.79	59.26	-13.1	0	-6.23	-58.86	-29.7	16.69	NaN
BRD-K35723520	darinaparsin	apoptosis stimulant, NADPH oxidase stimulant			-9.7	7.66	19.37	-12.42	-78.92	-14.61	65.81	-9.7	0	-22.64
BRD-K92446736	zatebradine	HCN (hyperpolarization activated cyclic nucleotide gated) channel blocker, HCN channel antagonist, potassium channel antagonist, sodium channel blocker	HCN1, HCN2, HCN3, HCN4		-9.7	72.38	96.39	-25.68	-9.7	-13.38	59.81	0	-49	-73.35
BRD-K48974000	BRD-K48974000	CDC inhibitor			-9.7	-79.69	-56.81	-19.41	0	-84.2	0	75.59	33.47	NaN
BRD-K45252063	clofibrate	PPAR receptor agonist	PPARA, LPL		-9.81	72.41	-30.45	-24.91	-25.49	-33.39	8.4	66.83	-9.81	51.08
BRD-K25905511	buddleoflavonoloside	acetylcholinesterase inhibitor			-9.85	-29.19	92.4	-90.01	0	-9.85	-19.95	57.14	-59.92	95.41
BRD-K06159959	CCMQ	inhibitor of the binding of homoquinolinic acid to non-NMDA sensitive sites			-9.85	0	-11.31	-54.05	-39.21	-9.85	6.96	-51.13	0	0
BRD-K48722258	dilazep	adenosine reuptake inhibitor, calcium channel antagonist, platelet aggregation inhibitor	SLC29A1, CACNA1C		-9.86	-19.72	-41.28	54.97	81.69	70.24	0	-61.77	-55.38	NaN
BRD-A65615053	zacopride	serotonin receptor antagonist, serotonin receptor agonist	HTR3A, HTR4, HTR3B, HTR5A		-9.87	-11.59	74.71	53.11	-8.14	-58.18	-88.87	-19.14	-2.27	NaN
BRD-A09467419	mebeverine	acetylcholine receptor antagonist	CHRM1, CHRM2, CHRM3, CHRM4		-9.87	-23.71	-40.68	-13.76	-9.87	-16.92	0	0	0	75.73
BRD-A16665823	butoconazole	cell wall synthesis inhibitor, sterol demethylase inhibitor			-9.88	0	-60.31	0	-25.73	-9.88	22.46	0	-74.02	-96.52
BRD-K99616396	motesanib	KIT inhibitor, PDGFR tyrosine kinase receptor inhibitor, VEGFR inhibitor, angiogenesis inhibitor, RET tyrosine kinase inhibitor, vascular endothelial growth factor receptor (VEGFR) inhibitor, VEGFR antagonist	FLT1, FLT4, KDR, KIT, PDGFRA, RET	PDGFR/KIT inhibitor	-9.88	32.94	-9.88	41.83	1.71	-24.13	-82.26	-74.08	16.83	-23.02
BRD-K06712146	YM-90709	IL5 inhibitor, interleukin receptor antagonist	CSF2RB, IL5RA		-9.92	17.48	21.36	22.56	-70.8	0	-10.62	-9.92	-91.18	-73.44
BRD-K36395411	SB-206553	serotonin receptor antagonist, serotonin receptor partial agonist	HTR2B, HTR2C, HTR1A, HTR2A		-9.96	44.58	-19.92	-36.53	0	0	0	-81.63	-53.92	NaN
BRD-K37848908	ceforanide	cell wall synthesis inhibitor, penicillin binding protein inhibitor			-9.97	0	-22.57	0	-82.9	-32.52	-9.97	0	-16.18	0
BRD-A09161221	nomilin	HSP inhibitor			-10.01	-9.33	64.96	NaN	NaN	-10.68	-24.05	NaN	NaN	NaN
BRD-K37080523	isoreserpine	vesicular monoamine transporter inhibitor	SLC18A2, SLC18A1, SIAH1		-10.01	69.79	-85.23	-95.55	-10.01	-63.87	-80.31	88.16	0	0
BRD-K97399794	quercetin	aldose reductase inhibitor, cytokine production inhibitor, EGFR inhibitor, glucosidase inhibitor, monoamine oxidase inhibitor, polar auxin transport inhibitor, quorum sensing signaling modulator, SIRT activator, sodium channel blocker, tyrosine phosphatase inhibitor, xanthine oxidase inhibitor	PIK3CG, AKR1B1, ATP5A1, ATP5B, ATP5C1, CYP2C8, EGFR, GAA, HCK, HIBCH, MAOA, PIM1, PTPN1, SCN5A, SIRT1, STK17B, UGT3A1, XDH		-10.04	-10.04	-84.37	83.87	-91.28	0	67.17	63.41	-75.39	-70.75
BRD-A48430263	pioglitazone	PPAR receptor agonist, insulin sensitizer, adiponectin expression enhancer, thiazolidinedione	PPARG, INS, TRPM3	PPAR receptor agonist	-10.06	-10.06	63.57	16.67	-7.53	-36.18	-25.8	-89.56	91.06	-84.45
BRD-K40782193	QX-222	sodium channel blocker			-10.07	-41.72	72.59	-94.42	-30.94	-24.82	98.94	4.67	41.13	NaN
BRD-K62374253	rufloxacin	topoisomerase inhibitor		Bacterial DNA gyrase inhibitor	-10.14	-16.98	65.67	-58.45	-10.14	0	NaN	0	-25.24	NaN
BRD-K71534238	GW-9508	Free Fatty Acid Receptor 1 (FFAR1; GPR40) Agonists, G protein coupled receptor agonist, G-protein coupled receptor agonist	FFAR4, FFAR1		-10.15	-10.15	-32.36	-54.61	-3.52	9.64	-18.4	-8.41	-19.33	0
BRD-A83892713	rifampicin	DNA directed RNA polymerase inhibitor, enzyme inducer	NR1I2, ABCB1, CYP2B6, CYP2C19, CYP2C8, CYP3A4, CYP3A5, SLCO1A2, SLCO1B1, SLCO1B3		-10.22	-20.44	0	-90.16	-64.03	0	0	0	-57.62	NaN
BRD-A37541666	naloxone	opioid receptor antagonist	OPRM1, OPRK1, OPRD1, CREB1, ESR1, TLR4		-10.26	-61.55	-44.27	-20.51	83.66	24.88	0	-51.68	5.79	NaN
BRD-K08115555	tyrphostin-AG-1288	catechol O methyltransferase inhibitor, tumor necrosis factor inhibitor	COMT		-10.26	-10.26	-79.93	0	-54.98	-97.14	0	0	-58.47	0
BRD-K44353683	nateglinide	insulin secretagogue, ATP-sensitive potassium channel antagonist, meglitinide, sulphonylurea receptor activator	ABCC8, KCNJ11, CYP3A4, INS, KCNJ10, PPARG		-10.27	7.28	47.32	-23.64	-10.27	-90.66	NaN	92.66	-13	NaN
BRD-K09900591	caffeic-acid	lipoxygenase inhibitor, HIV integrase inhibitor, NFkB pathway inhibitor, nitric oxide production inhibitor, PPAR receptor modulator, tumor necrosis factor production inhibitor	ALOX5, MIF, RELA, TNF		-10.28	27.39	-26.86	-44.62	0	0	-82.2	77.33	-20.56	NaN
BRD-K06467078	corynanthine	alpha adrenergic receptor antagonist			-10.33	-17.09	-67.13	8.98	-41.58	0	0	-13.29	-7.37	NaN
BRD-K72222507	quinapril	angiotensin converting enzyme inhibitor	ACE		-10.44	-42.4	61.88	0	-38.7	-42.95	-10.44	55.51	30.5	-17.23
BRD-K10799896	clobetasol	glucocorticoid receptor agonist	NR3C1, PLA2G1B		-10.44	-20.89	0	0	-43.12	97.36	86.97	-82.78	-25.45	NaN
BRD-K48367671	febuxostat	xanthine oxidase inhibitor	XDH		-10.5	-10.5	-6.37	-77.01	67.52	-19.84	95.31	59.36	-58.43	-43.63
BRD-K29313308	HDAC3-selective	HDAC inhibitor	HDAC3		-10.52	-16.45	NaN	0	-85.16	-4.58	-45.18	9.78	0	-38.26
BRD-K81916719	triclabendazole	acetylcholinesterase inhibitor, DNA methyltransferase inhibitor, microtubule inhibitor	DNMT1		-10.55	-20.71	43.3	88.25	-47.61	-56.63	NaN	0	-10.55	NaN
BRD-K30480208	torasemide	cytochrome P450 antagonist, diuretic, electrolyte reabsorption inhibitor, thromboxane receptor antagonist	SLC12A1, CYP2C8, SLC12A2		-10.61	-10.61	76.82	-3.93	-23.15	-86.22	49.94	-10.6	-18.13	NaN
BRD-K31553034	zibotentan	endothelin receptor antagonist	EDNRA		-10.61	33.88	-40.97	-59.58	32.05	0	-81.75	-19.96	-10.61	0
BRD-A40639672	ketorolac	cyclooxygenase inhibitor	PTGS1, PTGS2		-10.63	-35.87	58.91	-40.76	-66.65	32.97	0	-10.63	11.94	-54.64
BRD-K28936863	ketotifen	histamine receptor ligand, leukotriene antagonist, phosphodiesterase inhibitor	HRH1, PDE4A, PDE4B, PDE4C, PDE4D, PDE7A, PDE7B, PDE8A, PDE8B, PGD		-10.69	0	-94.21	-15.19	-10.69	0	0	-30.61	3.18	-23.8
BRD-K34533029	tyrphostin-AG-494	epidermal growth factor receptor (EGFR) inhibitor, tyrosine kinase inhibitor	EGFR		-10.72	28.57	0	-10.72	-42.44	-52.66	5.47	-99.08	-67.71	72.75
BRD-A55369275	CGP-54626	GABA receptor antagonist	GABBR1, GABBR2, KCTD12, KCTD16, KCTD8		-10.76	-48.3	-21.52	0	37.94	-51.49	0	7.41	-38.94	NaN
BRD-A59215453	lobelanidine	acetylcholine receptor antagonist, dopamine receptor modulator, opioid receptor antagonist, vesicular monoamine transporter ligand	SLC18A2, CHRNA10, CHRNA4, CHRNA9, CHRNB2, OPRM1		-10.79	-74.76	-10.79	-69.26	-49.1	-80.25	0	68.5	19.2	0
BRD-K13571841	pepstatin	aspartic protease inhibitor	CTSB, CTSD, CTSL, REN		-10.8	5.23	37.07	22.66	-44.74	-15.12	-69.4	-78.38	-6.48	NaN
BRD-A81402010	KU-C103443N	CDC inhibitor, rho GTPase inhibitor			-10.8	38.12	-46.43	-55.79	-87.56	30.51	0	0	-21.6	NaN
BRD-K15933101	ropinirole	dopamine receptor agonist, dopamine receptor modulator	DRD2, DRD3, ADRA2A, ADRA2B, ADRA2C, DRD1, DRD4, DRD5, HTR1A, HTR1B, HTR1D, HTR2A, HTR2B, HTR2C		-10.83	10.03	-74.39	-27.74	30.04	0	-89.41	-10.83	-7.71	-18.26
BRD-K25836724	epitestosterone	inactive testosterone analog	AKR1C1, AKR1C2, AR		-10.84	99.16	0	-41.82	-38.1	-14.1	0	-82.71	-10.84	36.79
BRD-K48195008	ethinylestradiol	DNA directed DNA polymerase stimunlant, estrogen receptor agonist	ESR1, CYP2C8, ESR2, NR1I2		-10.84	-10.84	70.62	0	-95.48	0	NaN	-27.37	-18.79	NaN
BRD-K88172511	naltrexone	opioid receptor antagonist, opioid receptor ligand	OPRK1, OPRM1, OPRD1, SIGMAR1		-10.94	10.62	1.48	-12.15	-10.94	-80.62	43.54	-20.61	-8.72	-34.25
BRD-K10860596	granisetron	serotonin receptor antagonist	HTR3A, CYP3A5		-11.03	-32.87	-11.03	0	-47.74	-35.54	0	75.3	-12.69	67.97
BRD-K98548675	parthenolide	NFkB pathway inhibitor, adiponectin receptor agonist	ADIPOR2, IKBKB, RELA	NFkB pathway inhibitor	-11.05	-86.31	0	-69.75	-11.05	-78.03	9.86	16.61	-15.48	0
BRD-K16508793	diazepam	benzodiazepine receptor agonist, GABA benzodiazepine site receptor agonist	GABRA1, GABRA2, GABRA3, GABRA5, ADRA1A, CYP2C19, GABRA4, GABRA6, GABRB1, GABRB2, GABRB3, GABRD, GABRE, GABRG1, GABRG2, GABRG3, GABRP, GABRQ, GABRR1, GABRR2, GABRR3, TSPO		-11.12	-60.72	-39.94	0	-32.24	0	-22.24	0	18.21	NaN
BRD-A76019558	ketoconazole	14-alpha demethylase inhibitor, androgen receptor ligand, aromatase inhibitor, cell wall synthesis inhibitor, cortisol synthesis inhibitor, P glycoprotein inhibitor, sterol demethylase inhibitor	AR, CYP19A1, CYP21A2, CYP2C19, CYP3A5, CYP3A7, KCNA10		-11.16	-59.56	-22.33	0	0	0	-40.46	0	-42.27	NaN
BRD-A75935363	atracurium	acetylcholine receptor antagonist	CHRNA2		-11.22	-11.22	84.11	0	-59.58	-46.36	NaN	0	-17.48	NaN
BRD-K80396088	gliquidone	sulfonylurea, ATP channel blocker, ATP-sensitive potassium channel antagonist, insulin secretagogue	ABCC8, KCNJ10, KCNJ11, KCNJ8	KCNJ11 modulator	-11.29	-11.29	-97.08	0	-38.5	-98.41	43.15	63.18	0	-83.75
BRD-A67981824	cefotaxime	cell wall synthesis inhibitor		Bacterial cell wall synthesis inhibitor	-11.29	-67.66	-11.29	-81.55	0	0	33.98	-84.48	77.31	-50.22
BRD-A01643550	prednisolone	glucocorticoid receptor agonist	NR3C1, NR3C2, SERPINA6	Glucocorticoid receptor agonist	-11.34	0	-11.97	-11.34	-84.28	19.23	0	0	-12.88	-83.43
BRD-K50135270	GBR-12935	dopamine uptake inhibitor	AGTR1, SLC6A3		-11.34	-5.98	0	-38.99	-11.34	-24.53	21.28	-89.58	-13.89	0
BRD-A43849199	karakoline	phytotoxin			-11.4	-22.8	-81.82	0	-58.6	0	0	32.37	-30.44	NaN
BRD-A79981887	midodrine	adrenergic receptor agonist	ADRA1A, ADRA1B, ADRA1D		-11.4	76.34	12.19	-88.62	-36.03	16.24	-11.4	-50.31	21.66	-34.09
BRD-K37561857	zardaverine	phosphodiesterase inhibitor	PDE4D, PDE3A, PDE4A, PDE4B, PDE4C		-11.4	-11.4	-17.39	37.45	0	-23.56	-96.33	-56.29	44.06	0
BRD-K04111260	raclopride	dopamine receptor antagonist	DRD2, DRD3, HTR1A		-11.41	-52.43	-8.39	53.58	-54.79	-83.09	-11.41	0	75.72	-69.98
BRD-K09255212	clioquinol	chelating agent, antiamyloidogenic agent, beta amyloid antagonist, carbonic anhydrase inhibitor	OPRK1		-11.43	-27.34	62.44	-25.66	-22.85	0	-39.7	51.87	67.8	NaN
BRD-K94379058	BML-190	cannabinoid receptor inverse agonist	CNR2		-11.46	-36.01	-10.96	0	0	-43.42	-13.64	-50.42	-11.46	0
BRD-A86044036	flurbiprofen	cyclooxygenase inhibitor	PTGS1, PTGS2		-11.49	-51.75	-13.81	0	13.03	-88.8	0	-9.17	-14.02	NaN
BRD-K02404261	caffeine	adenosine receptor antagonist, ATM kinase inhibitor, ATR kinase inhibitor	ADORA1, ADORA2A, ADORA2B, ATM, ITPR1, RYR1, ADORA3, ATR, ITPR2, ITPR3, PDE10A, PDE11A, PDE1A, PDE1B, PDE1C, PDE2A, PDE3A, PDE3B, PDE4A, PDE4B, PDE4C, PDE4D, PDE5A, PDE6A, PDE6B, PDE6C, PDE7A, PDE7B, PDE8A, PDE8B, PDE9A, PIK3CA, PIK3CB, PIK3CD, PRKDC, RYR2, RYR3		-11.5	-23.63	68.88	99.39	-37.12	-74.16	-11.5	50.91	45.46	-45.34
BRD-A00520476	otenzepad	acetylcholine receptor antagonist			-11.51	-11.51	76.3	-17.18	0	0	NaN	-23.1	-34.66	NaN
BRD-A33084410	5'-guanidinonaltrindole	opioid receptor antagonist			-11.52	-22.79	-28.73	40.21	-13.36	-90.91	68	-9.68	0	NaN
BRD-K74212935	ergocryptine	dopamine agonist			-11.57	-8.82	-52.71	-60.99	-11.57	-73.56	-29.74	60.37	30.8	50.68
BRD-K74112339	acetohydroxamic-acid	inhibitor of bacterial and plant urease			-11.6	-10.78	-15.97	NaN	NaN	-12.42	0	NaN	NaN	NaN
BRD-A60274948	bromocriptine	dopamine receptor agonist, dopamine receptor antagonist, prolactin secretion inhibitor	DRD2, ADRA2A, ADRA2B, ADRA2C, DRD1, DRD3, DRD4, DRD5, HTR1A, HTR1B, HTR1D, HTR2A, HTR2B, HTR2C, ADRA1A, ADRA1B, ADRA1D, HTR6, HTR7, PRL		-11.61	-75.66	-95.93	0	-78.66	29.51	0	-23.22	0	NaN
BRD-A47065382	huperzine-a	acetylcholinesterase inhibitor, glutamate receptor antagonist	ACHE		-11.63	15.22	53.74	-8.68	-25.15	-14.57	-85.3	0	-74.15	NaN
BRD-K99447003	enalaprilat	angiotensin converting enzyme inhibitor	ACE		-11.64	-22.52	-16.21	-11.64	0	57.63	NaN	-78.6	0	NaN
BRD-A24817035	laudanosine	central nervous system agent			-11.66	-9.92	-86.16	57.96	-64.61	0	0	-13.4	-13.77	NaN
BRD-A02189320	met-leu-phe	in touchstone			-11.76	33.52	-59.16	0	-89.38	-40.74	73.2	-23.52	0	NaN
BRD-A59174698	ritodrine	adrenergic receptor agonist	ADRB2	Beta-adrenergic receptor agonist	-11.76	-66.66	-48.11	0	-67.93	-11.76	-55.21	0	20.24	0
BRD-K31633810	DAU-5884	acetylcholine receptor antagonist	CHRM1, CHRM3		-11.78	0	-25.67	-39.17	-22.63	-11.78	0	-35.16	45.42	0
BRD-K55591206	epigallocatechin	AP inhibitor, aromatase inhibitor, bacterial efflux pump inhibitor, beta amyloid aggregation inhibitor, beta amyloid protein neurotoxicity inhibitor, beta secretase inhibitor, DNA gyrase inhibitor, dual specificity tyrosine-(Y)-phosphorylation regulated kinase inhibitor, enoyl-(acyl-carrier protein) reductase Fabl inhibitor, fatty acid synthase inhibitor, HCV inhibitor, indoleamine 2,3-dioxygenas…	FASN, APP, BACE1, CYP19A1, DYRK1A, ELANE, ENOX2, EP300, IDO1, KAT2B, KDR, MMP14, MMP2, PPARA, PREP, SLC5A1		-11.8	-0.53	62.86	-57.41	-26.98	0	46.08	-23.08	-30.32	NaN
BRD-A22256192	terazosin	adrenergic receptor antagonist	ADRA1D, ADRA1A, ADRA1B, KCNH2, KCNH6, KCNH7		-11.86	9.02	-11.86	-69.29	5	13.59	-27.37	-18.16	82.46	-88.57
BRD-K85015012	NNC-05-2090	GABA uptake inhibitor, GAT inhibitor	SLC6A11, SLC6A12, SLC6A13		-11.89	0	21.86	0	-11.89	0	-94.31	-27.91	-90.66	-43.25
BRD-K02992638	lamivudine	nucleoside reverse transcriptase inhibitor, reverse transcriptase inhibitor			-11.9	32.19	10.87	-11.9	-39.65	30.18	-29.66	-32.89	0	-53.8
BRD-K20986251	lithocholic-acid	FXR antagonist, MDM inhibitor, PXR ligand, tyrosine phosphatase inhibitor, vitamin D receptor ligand	NR1I2, VDR, GPBAR1, MDM2, MDM4, NR1H4, PTPN1	Bile acid, FXR antagonist, Vitamin D receptor agonist	-11.9	14.09	0	0	51.85	-89.37	-40.08	-36.85	-11.9	-62.94
BRD-K08252256	diclofenac	cyclooxygenase inhibitor	PTGS1, PTGS2, AKR1C3, ALOX5, ASIC1, ASIC3, CYP2C8, KCNQ2, KCNQ3, PLA2G2A, PPARG, SCN4A		-11.91	-17.46	24.61	0	-11.91	-83.17	91.69	-19.68	60.15	-86.6
BRD-A52193669	withaferin-a	acetylcholinesterase inhibitor, butyrylcholinesterase inhibitors, IKK inhibitor, NFkB pathway inhibitor, PKC inhibitor	ACHE, BCHE, IKBKB	IKK inhibitor	-11.96	-11.96	30.2	-27.5	-66.97	0	0	-40.37	17.19	-42.65
BRD-K76810206	nicergoline	adrenergic receptor antagonist	ADRA1A		-12.02	-15.46	67.6	46.64	0	-64.65	-47.87	-12.02	6.64	-56.89
BRD-K59332007	linopirdine	acetylcholine release enhancer, acetylcholine release stimulant, neurotransmitter agonist, voltage-gated potassium channel blocker	KCNQ2, KCNQ3, KCNQ4, KCNQ5		-12.07	0	-12.07	-13.36	-38.09	-30.78	15.82	76.66	-24.98	58.05
BRD-A94669766	naringenin	aromatase inhibitor, estrogen receptor agonist, quorum sensing signaling modulator, TRPM3 antagonist	CYP19A1, ESR2, CYP1B1, GLO1, HSD17B1		-12.09	-13.64	0	-24.25	-54.24	0	12.42	22.98	-12.09	-61.58
BRD-A18917088	estradiol	estrogen receptor agonist	ESR1, ESR2, NR1I2, CYP2B6, CYP2C19, CYP2C8, CYP2E1, CYP3A5, CYP3A7, GPER1, KCNMA1	Estrogen receptor agonist	-12.15	-18.04	-78.16	-8.24	-19.64	57.67	61.76	16.75	-12.15	-15.5
BRD-A13188892	doxazosin	adrenergic receptor antagonist	ADRA1D, ADRA1A, ADRA1B, CYP2C19, KCNH2, KCNH6, KCNH7		-12.18	10.73	-24.36	0	-73.01	0	0	-86.29	-50.77	NaN
BRD-A89208012	BRD-A89208012	prostanoid receptor antagonist, thromboxane receptor antagonist	TBXA2R		-12.21	39.52	-12.21	-65.86	-62.9	0	31.62	-70.04	0	-38.89
BRD-K38477985	malonoben	protein tyrosine kinase inhibitor, tyrosine kinase inhibitor	EGFR		-12.28	0	0	0	-92.8	72.83	-12.28	-85.25	-89.86	-96.58
BRD-K96720755	relcovaptan	vasopressin receptor antagonist	AVPR1A, AVPR1B, AVPR2, OXTR		-12.42	19.88	0	0	-17.79	22.73	-33.25	-83.95	-12.42	-27.87
BRD-K78485176	olmesartan	angiotensin receptor antagonist, angiotensin antagonist	AGTR1	Angiotensin receptor antagonist	-12.43	-50.68	-12.43	22.88	-52.45	-23.57	0	72.03	0	-64.09
BRD-K50324045	avrainvillamide-analog-6	nucleophosmin inhibitor	NPM1	Nucleophosmin inhibitor	-12.43	16.21	NaN	-11.66	98.19	-16.2	-13.21	-15.22	0	-13.85
BRD-A53077924	tianeptine	selective serotonin reuptake enhancer (SSRE), serotonin reuptake enhancer, serotonin uptake enhancer	SLC6A4		-12.46	0	-11.05	-19.25	-55.28	-97.36	0	0	-13.87	NaN
BRD-K37206356	rhamnetin	aldose reductase inhibitor, JNK inhibitor, lipoxygenase inhibitor, nitric oxide production inhibitor, p38 MAPK inhibitor	ALOX5, MAPK8		-12.48	-84.7	0	-12.48	0	0	0	-44.33	-84.07	-54.2
BRD-K81876028	CP-93129	serotonin receptor agonist	HTR1A, HTR1B		-12.48	-12.48	-14.16	0	50.79	-34.61	-53.24	0	-34.53	43.97
BRD-K01436366	XMD-1150	leucine rich repeat kinase inhibitor	LRRK2	Leucine rich repeat kinase inhibitor	-12.53	-64.95	0	0	-55.84	-80.81	0	-41.83	-12.53	95.65
BRD-A77349281	RK-682	heparanase inhibitor, tyrosine phosphatase inhibitor	HPSE, PTPN1		-12.54	0	-67.37	-36.03	0	-12.54	0	-58.44	-18.61	0
BRD-K64994968	progesterone	progesterone receptor agonist	PGR, CYP17A1, NR3C2, CATSPER1, CATSPER2, CATSPER3, CATSPER4, CYP2C19, ESR1, OPRK1, TRPC5	Progesterone receptor agonist	-12.54	-48.15	-12.54	0	10.97	-73.78	18.3	-54.94	-3.5	-36.8
BRD-K02637541	celecoxib	cyclooxygenase inhibitor, caspase activator	PTGS2, CA12, CASP3, CYP2C19, PDPK1		-12.58	-23.52	-12.58	-4.64	6.29	76.66	-49.41	-14.62	-7.05	-58.49
BRD-K93280214	gabazine	GABA receptor antagonist	GABRA1, GABRA2, GABRA3, GABRA4, GABRA5, GABRA6, GABRG2		-12.6	-17.12	72	0	-12.6	-14.74	45.55	-50.08	53.66	-65.2
BRD-K61177364	NBI-27914	CRF receptor antagonist	CRHR1		-12.62	0	0	0	-38.5	14.64	-47.88	-76.56	-12.62	-45.64
BRD-K06208435	YS-035	calcium channel blocker			-12.73	-21.18	-21.97	98.29	30.74	0	-12.73	-47.95	-29.82	95.66
BRD-K92723993	imatinib	PDGFR tyrosine kinase receptor inhibitor, Bcr-Abl kinase inhibitor, KIT inhibitor, Abl kinase inhibitor, apoptosis stimulant, breast cancer resistance protein inhibitor, colony stimulating factor receptor inhibitor	ABL1, KIT, PDGFRA, BCR, CSF1R, PDGFRB, ABCG2, CYP2C19, CYP2C8, CYP3A5, DDR1, NTRK1, RET		-12.8	-12.8	73.25	-42.53	72.25	-71.93	0	-37.67	-19.49	0
BRD-A75368507	demeclocycline	30S ribosomal subunit inhibitor		Bacterial 30S ribosomal subunit inhibitor	-12.87	-41.83	-16.36	0	0	-64.61	0	-47.98	-9.37	NaN
BRD-K93880783	stavudine	DNA directed DNA polymerase inhibitor, nucleoside reverse transcriptase inhibitor, reverse transcriptase inhibitor		Nucleoside reverse transcriptase inhibitor, Reverse transcriptase inhibitor	-12.88	-65.47	46.88	78.15	-6.5	-80.24	0	-19.25	-34.85	NaN
BRD-K22009844	phenprobamate	skeletal muscle relaxant			-12.88	-12.88	38.13	0	-52.63	-70.51	NaN	69.47	-42.25	NaN
BRD-A68723818	brompheniramine	histamine receptor antagonist	HRH1, CHRM1, CHRM2, CHRM3, CHRM4, CHRM5		-12.89	-12.89	-91.73	76.65	-28.06	-10.87	-76.76	-58.05	-11.16	32.4
BRD-A39172021	ampiroxicam	cyclooxygenase inhibitor	PTGS1, PTGS2		-12.89	6.13	0	-12.89	-39.59	0	NaN	-31.89	-39.54	NaN
BRD-K79116891	proxymetacaine	membrane integrity inhibitor, potassium channel antagonist, sodium channel blocker	SCN10A, SCN5A, SCN9A		-12.96	48.69	36	-19.42	-2.48	-98.53	39.36	-12.96	-24.41	-40.37
BRD-K26429091	J-104129	acetylcholine receptor antagonist	CHRM3		-13	-8.88	25.54	-46.47	-15.44	-21.59	-13	-59.4	0	0
BRD-K28452084	BRD-K28452084	opioid receptor agonist	OPRK1		-13.03	-38.59	-17.13	0	-8.93	-75.06	0	-22.17	72.29	NaN
BRD-K82147103	lofepramine	adrenergic transmitter uptake inhibitor, norepinephrine reuptake inhibitor, serotonin reuptake inhibitor, serotonin uptake inhibitor, tricyclic antidepressant	SLC6A2, SLC6A4		-13.08	-59.39	-65.34	-13.08	-11.79	-83.3	NaN	0	31.02	NaN
BRD-K47679368	bromfenac	cyclooxygenase inhibitor	PTGS1, PTGS2		-13.09	-86.35	-48.1	-26.18	-43.94	0	0	0	11.2	NaN
BRD-K91904471	SD-169	p38 MAPK inhibitor	MAPK14		-13.18	-13.4	-67.02	0	-48.26	-31.05	0	-12.96	0	NaN
BRD-A19195498	trimipramine	adrenergic transmitter uptake inhibitor, dopamine receptor, norepinephrine transporter inhibitor, serotonin transporter (SERT) inhibitor, serotonin uptake inhibitor, tricyclic antidepressant, tricyclic antidepressant (TCA)	SLC6A2, SLC6A4, SLC6A3, ADRA1A, ADRA1B, ADRA2A, ADRA2B, ADRB1, ADRB2, ADRB3, CHRM1, CHRM2, CHRM3, CHRM4, CHRM5, DRD1, DRD2, DRD5, HRH1, HTR1A, HTR1D, HTR2A, HTR2C, HTR3A	Norepinephrine reuptake inhibitor, Tricyclic antidepressant	-13.23	11.33	-74.94	-62.15	-13.23	92.94	-65.78	0	0	-23.61
BRD-K82983861	GW-0742	PPAR receptor agonist, insulin sensitizer	INS, PPARD	PPAR receptor agonist	-13.23	-49.36	0	80.83	51.46	-13.23	-17.4	0	-70.68	-90.86
BRD-K73589491	nizatidine	histamine receptor antagonist	HRH2		-13.27	17.85	59.53	-23.11	-16.12	-90.95	-13.27	16.46	1.73	-34.88
BRD-A37837077	cyclazosin	adrenergic receptor antagonist	ADRA1B, ADRA1A, ADRA1D		-13.35	32.95	-13.35	-76.73	-14.51	-61.23	86.64	0	-15.13	41.02
BRD-K80315159	DPPE	histamine receptor antagonist	ABCB1, HRH1		-13.38	0	-82.9	0	-22.25	-13.38	-60.3	73.02	39.57	-25.71
BRD-K18855837	varenicline	acetylcholine receptor partial agonist	CHRNA4, CHRNA3, CHRNA6, CHRNA7, CHRNB2		-13.4	78.66	0	-29.06	-26.81	0	0	-57.85	-42.07	NaN
BRD-K67261995	adipiodone	serum albumin binder	ALB		-13.45	-13.45	19.19	50.73	-18.23	-57.77	72.05	-72.58	-22.5	0
BRD-K12079898	PD-160170	neuropeptide receptor antagonist	NPY1R		-13.48	-20.13	-10.72	-74.29	-45.63	-13.48	76.28	0	0	-44.87
BRD-K79254416	decitabine	DNA methyltransferase inhibitor, antimetabolite, DNA methylase inhibitor	DNMT1		-13.53	-58.4	-23.67	-13.53	-56.55	80.59	-86.39	0	99.12	72.49
BRD-K53979406	ALX-5407	glycine transporter inhibitor, GlyT-1 inhibitor	SLC6A9		-13.54	-20.57	74.42	72.1	-23.77	-15.79	-80.69	-11.29	72.5	NaN
BRD-A41450521	tosufloxacin	topoisomerase inhibitor			-13.66	-58.17	0	-13.66	-25.4	-23.89	NaN	0	5.25	NaN
BRD-K79905821	gabazine	GABA receptor antagonist	GABRA1, GABRA2, GABRA3, GABRA4, GABRA5, GABRA6, GABRG2		-13.67	-75.13	-11.21	99.94	-17.24	41	96.5	-54.34	-16.14	NaN
BRD-K36737713	AG-957	Abl kinase inhibitor, protein tyrosine kinase inhibitor	ABL1, EGFR		-13.79	-72.69	-13.6	0	64.46	-45.77	-23.15	83.75	-13.79	-71.23
BRD-A17535965	gelsemine	acetylcholine receptor antagonist, glycine receptor antagonist	GLRA3		-13.81	-80.36	-64.38	0	-82.41	-5.99	0	-13.8	-13.81	NaN
BRD-K54708045	nTZDpa	PPAR receptor partial agonist	PPARG	PPAR receptor agonist	-13.87	-86.23	-76.36	-13.29	-38.83	-39.46	-13.87	0	42.09	42.3
BRD-K88789588	letrozole	aromatase inhibitor, estrogen receptor antagonist	CYP19A1		-13.89	-16.91	-13.77	-27.7	24.03	4.68	0	-14	-24.48	NaN
BRD-A14566392	scopolamine	acetylcholine receptor antagonist	CHRM2, CHRM1, CHRM3, CHRM4, CHRM5, SI		-13.89	-10.34	-81.85	-83.57	-13.89	-35.31	58.97	-86.63	27.28	45.69
BRD-K60060639	methyllidocaine	antiarrhythmic, phosphatidyl-inositol activator			-13.9	-24.96	11.68	-63.74	-38.89	-13.9	4.01	-52.02	0	74.83
BRD-K02113016	olaparib	PARP inhibitor, DNA repair enzyme inhibitor	PARP1, PARP2, PARP3	PARP inhibitor	-13.92	-21.99	48.06	-45.14	0	0	-14.3	-35.64	-13.92	0
BRD-K33864865	LY-225910	CCK receptor antagonist	CCKBR	CCK receptor antagonist	-13.93	-13.93	35.66	96.07	-61.27	-21.32	-5.65	0	-76.58	-77.56
BRD-K42452249	EO-1428	p38 MAPK inhibitor	MAPK11, MAPK14		-13.94	-95.35	52.3	0	0	-41.57	-98.84	62.81	-67.2	-13.94
BRD-K67537649	PQ-401	insulin growth factor receptor inhibitor	IGF1R		-13.95	-76.87	-16.36	0	-13.95	81.17	0	0	-91.34	-25.69
BRD-A73929928	BRD-A73929928	adenosine receptor agonist	ADORA1, ADORA2A		-13.97	-31.68	36.99	-46	-13.97	-39.06	NaN	0	-6.2	NaN
BRD-K17294426	clebopride	dopamine receptor antagonist	DRD2, ACHE		-14.05	-84.41	19.65	-28.09	0	-72.87	0	-63.19	60.21	NaN
BRD-K76211160	BRD-K76211160	cytochrome P450 inhibitor	CYP11B2		-14.06	-17.41	8.35	-35.09	-29.28	-28.2	0	13.5	-10.71	NaN
BRD-K68620903	dydrogesterone	progesterone receptor agonist	PGR		-14.07	-38.94	-22.71	-14.07	-69.86	0	93.16	33.15	0	-50.21
BRD-K19277754	paroxetine	cyclophilin inhibitor, norepinephrine reputake inhibitor, selective serotonin reuptake inhibitor (SSRI), serotonin reuptake inhibitor, serotonin uptake inhibitor	SLC6A4, CHRM1, CHRM2, CHRM3, CHRM4, CHRM5, HTR2A, SLC6A2		-14.08	-14.08	-32.73	18.86	0	98.54	NaN	-25.97	-51.8	NaN
BRD-K40742111	baeomycesic-acid	lipoxygenase inhibitor			-14.1	-17.03	-11.16	NaN	NaN	-32.79	70.34	NaN	NaN	NaN
BRD-K91781484	BRD-K91781484	nuclear factor erythroid derived, like (NRF2) activator	NFE2L2		-14.12	NaN	NaN	-30.85	-14.12	NaN	NaN	54.11	-32.63	0
BRD-K69032158	diprotin-a	dipeptidyl peptidase inhibitor	DPP4		-14.13	41.03	-28.26	NaN	NaN	-31.68	0	NaN	NaN	NaN
BRD-K76568384	PHTPP	estrogen receptor antagonist	ESR2		-14.16	-97.39	-81.3	0	-25.63	-14.16	0	60.98	39.63	-48.98
BRD-K71860425	CDK2-5-inhibitor	inhibitor of CDK2/cyclin E and CDK5/p25	CDK2, CDK5		-14.17	-82.26	66.08	0	-14.17	-67.11	80.43	-90.45	-43.43	54.53
BRD-K31792052	pifithrin	interleukin receptor antagonist			-14.18	0	-29.11	0	-14.18	-66.62	0	0	-98.27	-37.88
BRD-A99411506	esculin	antioxidant, unidentified pharmacological activity			-14.19	-69.23	-97.61	-31.57	0	94.46	0	0	-14.19	-36.38
BRD-K73391359	quinisocaine	anesthetic			-14.21	-14.21	-21.28	84.32	-19.32	-57.96	0	-36.1	31.22	0
BRD-A11813248	AM-92016	glutamate receptor antagonist, ionotropic glutamate receptor antagonist, time-dependent delayed rectifier potassium current blocker	GRIN1, GRIN2B		-14.23	-14.23	0	-86.27	0	0	-27.77	-32.03	52.99	-70.24
BRD-A09722536	cyclophosphamide	alkylating agrent, BCL inhibitor, galectin inhibitor	BCL2, CYP2B6, CYP2C19, CYP3A5, LGALS1		-14.23	0	-16.45	79.01	29.34	-75.82	-12.01	-37.54	-24.34	NaN
BRD-K91699951	benzonatate	non-narcotic cough suppressant thought to act as a local anesthetic	SCN5A		-14.25	-12.68	-97.56	35.55	-43.39	0	0	-60.59	-14.25	-62.03
BRD-A01295252	trans-7-hydroxy-pipat	dopamine receptor ligand			-14.26	-14.26	0	-71.69	-23.61	-95.96	43.9	94.64	82.49	-87.46
BRD-K59753853	MDL-29951	glutamate receptor antagonist, fructose biphosphate inhibitor, UDP/CysLT (GPR17, P2Y-like) Agonists	FBP1, GPR17		-14.28	-59.94	-82.5	-14.28	54.28	-83.81	24.06	0	0	-55.13
BRD-A65280694	molindone	dopamine receptor antagonist	DRD2, HTR2A, CHRM1, DRD5, HRH1, HTR1A		-14.36	-45.87	-4.38	0	-67.82	12.91	-29.86	-24.34	0	NaN
BRD-K75615183	talipexole	adrenergic receptor agonist, dopamine receptor agonist, dopamine autoreceptor agonist, serotonin receptor antagonist	DRD2, HTR3A		-14.46	0	-42.58	-14.46	33.81	30.63	0	-70.08	-59.82	-40.91
BRD-K61691971	avrainvillamide-analog-1	nucleophosmin inhibitor	NPM1	Nucleophosmin inhibitor	-14.48	51.13	NaN	-15.33	-13.63	-70.2	-72.06	0	-19.11	0
BRD-A71262238	nafadotride	dopamine receptor antagonist	DRD3, DRD2, HTR1A		-14.51	-17.79	-22.38	-14.51	11.9	20.9	74.97	-98.51	-18.23	-11.07
BRD-K66296774	fluvastatin	HMGCR inhibitor	HMGCR, CYP2C8	HMGCR inhibitor	-14.54	-54.23	-56.96	-9.92	-71.11	71.72	0	-14.54	-25.06	0
BRD-K52620403	STO-609	calcium/calmodulin dependent protein kinase inhibitor, calmodulin inhibitor	CAMKK1, CAMKK2		-14.54	-42.86	52.08	0	78.95	-60.17	-57.71	0	-14.54	-23.83
BRD-K71003802	hippeastrine	plant alkaloid with cytotoxic effects on some human tumor cell lines			-14.59	-83.75	-62.73	0	62.93	-17.03	-14.59	-45.81	39.13	56.02
BRD-K29950728	clomifene	estrogen receptor antagonist, estrogen receptor modulator, selective estrogen receptor modulator (SERM), testosterone receptor agonist	ESR1, AR	Estrogen receptor antagonist	-14.65	8.55	-14.65	33.64	18.95	46.31	-68.85	-79.79	-88.62	-63.96
BRD-K51541829	RO-25-6981	ionotropic glutamate receptor antagonist, monamine transporter modulator	GRIN2B, SLC18A2		-14.66	-31.58	-60.32	46.74	-16.62	-87	90.21	0	-12.69	NaN
BRD-K52512893	SC-19220	prostanoid receptor antagonist	PTGER1		-14.7	-15.65	24.81	-13.75	-83.31	-45.7	0	-22.53	0	NaN
BRD-K22010301	JLK-6	gamma secretase inhibitor, antiamyloidogenic agent	PSEN1	Gamma secretase inhibitor	-14.72	-86.67	12.9	-54.92	-44.52	96.39	68.6	0	-14.72	-97.25
BRD-A84389091	L-655708	GABA receptor inverse agonist	GABRA5, GABRA1, GABRA2, GABRA3, GABRG2		-14.72	-13.2	-10.3	0	-51.9	-26.95	0	-16.25	-99.58	NaN
BRD-A02176148	tubaic-acid	mitochondrial complex I inhibitor, NADH-ubiquinone oxidoreductase (Complex I) inhibitor	MT-ND1		-14.73	38.33	0	0	-63.41	0	-45.69	-98.88	-14.73	-68.89
BRD-K97764662	PD-173074	FGFR inhibitor, VEGFR inhibitor	FGFR1, FGFR3, FGFR2, FGFR4, FLT1, FLT4, KDR, PDGFRA, PDGFRB	FGFR inhibitor, VEGFR inhibitor	-14.77	-16.01	-23.96	-14.77	-5.64	-4.1	0	-19.73	21.98	-52.71
BRD-K52850071	JAK3-Inhibitor-II	JAK inhibitor, ALK tyrosine kinase receptor inhibitor, EGFR inhibitor	EGFR, ALK, JAK1, JAK2, JAK3	JAK inhibitor	-14.8	-73.88	-53.83	-42.71	0	-14.8	0	0	-69.88	0
BRD-K70881766	solanine	acetylcholinesterase inhibitor			-14.94	-72.25	-50.39	0	49.13	-80.47	-14.94	0	-28.49	0
BRD-K79759585	sildenafil	phosphodiesterase inhibitor	PDE5A, PDE6G, PDE6H, SLCO1B1, SLCO1B3		-14.96	9.08	6.48	-14.96	-85	-69.35	15.32	46	-87.81	-28.24
BRD-K95763993	trapidil	calcium channel antagonist, PDGFR tyrosine kinase receptor inhibitor, platelet aggregation inhibitor, protein kinase activator	PDGFRA		-15.02	11.34	-31.54	0	-55	-38.13	-15.02	0	13.77	-58.82
BRD-K29359156	ebselen	COX inihibitor, H+/K+-ATPase inhibitor, leukotriene receptor antagonist, NADPH oxidase inhibitor, nitric oxide synthase inhibitor, PKC inhibitor, prostanoid receptor antagonist, protein kinase C inhibitor, reducing agent	ALB, LTB4R, NOX3		-15.05	-77.81	-1.39	-64.29	6.12	-56.72	0	0	-15.05	-32.02
BRD-A67552655	etomoxir	carnitine palmitoyltransferase inhibitor, carnitine O-palmitoyltransferase inhibitor, fatty acid oxidation inhibitor	CPT1A, CPT1B		-15.11	-15.11	-63.66	0	24.34	74.23	NaN	-68.07	-53.98	NaN
BRD-A85025557	NCS-382	GABA receptor antagonist	GABBR1, GABBR2, SLC52A2	GABA receptor antagonist	-15.2	-43.15	-46.21	-52.26	-15.2	-63.35	42.5	79	79.59	86.38
BRD-K29178788	dictamnine	furoquinoline alkaloid that causes smooth muscle contraction			-15.24	0	-30.48	NaN	NaN	-84.96	69.95	NaN	NaN	NaN
BRD-K67977190	eprosartan	angiotensin receptor antagonist	AGTR1		-15.24	11.77	64.09	-68.79	0	-52.66	-30.48	-81.57	65.84	NaN
BRD-K30020243	aliskiren	renin inhibitor, peptidase inhibitor, protease inhibitor	REN		-15.26	-38.52	-57.05	9.78	-24.34	0	-14.13	-15.26	77.09	-60.95
BRD-K17796732	JWH-015	cannabinoid receptor agonist	CNR2, GPR55	Cannabinoid receptor agonist	-15.29	-22.34	63.84	-75.59	-80.06	-15.29	0	0	0	-36.33
BRD-A23770159	sirolimus	mTOR inhibitor, CCR expression inhibitor, cell cycle inhibitor, proteasome inhibitor, protein kinase inhibitor, T cell inhibitor	MTOR, FKBP1A, CCR5, FGF2		-15.3	0	76.73	17.84	-35.71	-51.28	-15.3	-24.3	88.89	-48.18
BRD-A61599461	BRD-A61599461	thyroid-stimulating hormone receptor inverse agonist	TSHR		-15.31	19.92	-41.11	-30.63	-48.37	NaN	0	0	-58.84	0
BRD-K00603606	ticlopidine	purinergic receptor antagonist, platelet aggregation inhibitor	P2RY12, CYP2B6, CYP2C19		-15.36	-44.9	4.69	-5.04	-7.42	-15.36	-74.1	-17.17	-21.7	0
BRD-A83431637	resmethrin	cytochrome P450 inhibitor			-15.42	18.64	-14.79	-60.95	-81.8	-20.7	0	-16.06	23.65	NaN
BRD-K10974103	diloxanide	unidentified pharmacological activity			-15.48	-1.48	-61.5	-20.7	-97.84	73.31	-21.2	14.75	-15.48	0
BRD-K64157027	ZD-2079	adrenergic receptor agonist, insulin sensitizer	ADRB3		-15.52	-17.87	-46.19	67.18	-15.52	-78.4	77.47	0	67.16	-57.81
BRD-K86887724	dofetilide	polarization inhibitor, potassium channel antagonist, potassium channel blocker	KCNH2, KCNH1, KCNJ12, KCNK2		-15.53	-24.44	-15.53	0	0	0	NaN	-29.79	-16.88	NaN
BRD-A07614565	BRD-A07614565	botulin neurotoxin inhibitor			-15.54	20.36	-15.54	0	-49.18	66.31	-96.05	0	-63.85	-23.84
BRD-K09485525	GANT-61	GLI antagonist	DHH, IHH		-15.56	0	-99.17	66.27	-14	-93.91	72.4	-48.49	-70.22	-15.56
BRD-K27141178	SB-203186	serotonin receptor antagonist	HTR4		-15.57	-58.85	0	-31.14	93.25	-50.12	0	-57.18	0	NaN
BRD-A59303141	quinethazone	diuretic	CA1, CA2, SLC12A1, SLC12A2, SLC12A3	Na-K-Cl transporter inhibitor	-15.66	-48.89	-67.53	7.96	-11.53	16.13	0	-19.8	-20.69	NaN
BRD-K36627727	tamibarotene	retinoid receptor agonist, RAR agonist	RARA, RARB	Retinoid receptor agonist	-15.67	-49.68	0	-15.67	-88.41	0	-39.56	85.14	0	-75.97
BRD-K88761633	BRD-K88761633	glucosylceramidase inhibitor	GBA		-15.68	-85.94	0	-66.73	0	NaN	0	0	-98.02	-31.35
BRD-K83972459	JWE-035	Aurora kinase inhibitor	AURKA	Aurora kinase inhibitor	-15.74	-61.94	-90.89	-22.35	48.77	0	0	-31.91	-15.74	0
BRD-K39391626	ethylestrenol	anabolic steroid, has some progesterone-like activity	AR	Progesterone receptor agonist, Progesterone receptor antagonist	-15.76	42.21	15.52	-15.76	37.27	-32.35	NaN	-38.98	-26.58	NaN
BRD-K79602928	metformin	insulin sensitizer, AMPK activator, biguanide, gluconeogenesis inhibitor	ACACB, INS, PRKAB1		-15.78	-21.99	-31.33	-34.92	-97.83	0	0	0	-9.56	NaN
BRD-K20401833	BRD-K20401833	ROR inverse agonist	RORA		-15.79	-12.45	-15.79	0	-30.26	-84.39	0	-29.71	18.62	-41.52
BRD-K02407574	parbendazole	tubulin inhibitor	TUBB	Tubulin inhibitor	-15.81	-15.81	0	36.68	-87.23	-93.51	40	-36.7	-76.16	0
BRD-K12244279	MEK1-2-inhibitor	MEK inhibitor	MAP2K1, MAP2K2	MEK inhibitor	-15.91	-34.85	-37.06	0	0	-68.5	-15.91	75.93	-31.63	94.14
BRD-A44701612	dihydroergocristine	adrenergic receptor antagonist, prolactin inhibitor, adrenergic receptor partial agonist, dopamine receptor agonist, dopamine receptor partial agonist, dopamine receptor partial antagonist, serotonin receptor antagonist	HTR2A, ADRA1A, ADRB1, DRD1, DRD2, DRD3, DRD4, DRD5, HTR1A, HTR3A, HTR4, HTR5A, HTR6, HTR7		-15.94	-40.57	-23.87	-22.19	-14.48	77.91	51.99	0	-17.41	NaN
BRD-K59273480	propentofylline	acetylcholinesterase inhibitor, adenosine reuptake inhibitor, adenosine uptake inhibitor, phosphodiesterase inhibitor	ACHE		-15.95	8.4	-24.21	-13.52	-28.98	-0.82	-18.39	-68.35	7.81	NaN
BRD-A19374631	vinpocetine	phosphodiesterase inhibitor, sodium channel blocker, voltage-sensitive sodium channel inhibitor	PDE1A, PDE1C, SCN10A		-15.96	0	-25.52	0	23.98	73.43	-15.96	-62.6	-30.44	-58
BRD-K94649603	taxifolin	apolipoprotein secretion inhibitor, beta amyloid aggregation inhibitor, cholesterol biosynthesis inhibitor, HMGCR inhibitor, NFkB pathway modulator, opioid receptor antagonist, reverse transcriptase inhibitor	APOB, APP, HMGCR		-15.99	-18.75	-14.29	-15.99	52.64	53.62	NaN	-45.14	-29.44	NaN
BRD-K17378184	prestwick-559	dopamine receptor agonist	DRD3, ADRA1A, ADRA1D, ADRA2A, DRD1, DRD2, DRD4, HTR1A, HTR2B		-16.2	-16.2	-12.93	0	-48.41	-26.52	0	67.99	-48.62	-34.42
BRD-K64044582	linoleamide	ACAT inhibitor	SOAT1, SOAT2		-16.22	-45.73	-33.16	0	-21.75	17.89	-16.22	-88.28	89.39	0
BRD-K10916986	vinorelbine	tubulin inhibitor, apoptosis stimulant, microtubule inhibitor, mitosis inhibitor, mitotic inhibitor, tubulin polymerisation inhibitor, vinca alkaloid	TUBB		-16.24	-16.24	58.01	0	-82.75	-99.17	0	0	-44.41	-89.14
BRD-A38749782	fludrocortisone	glucocorticoid receptor agonist, mineralocorticoid receptor agonist	NR3C2, AR, NR3C1	Glucocorticoid receptor agonist	-16.28	68.32	-98.73	-69.48	-32.56	44.83	90.54	-64.7	0	NaN
BRD-A31521121	methocarbamol	muscle relaxant	CA1		-16.3	-25.42	-38.73	0	0	-35.61	53.74	-65.48	-16.3	0
BRD-K50388907	fenofibrate	PPAR receptor agonist, apolipoprotein expression enhancer, lipase clearing factor inhibitor	PPARA, APOA1, CYP2C19, CYP2C8, MMP25		-16.34	29.83	0	-52.29	0	-47.2	-16.34	-66.89	-22.99	0
BRD-K97564742	mepyramine	histamine receptor antagonist	HRH1		-16.34	-24.56	-16.34	0	-55.84	49.19	-41.77	-45.44	80.44	0
BRD-A11170096	pravastatin	HMGCR inhibitor	HMGCR, SLCO1B1		-16.35	13.94	-89.09	77.23	0	0	-40.38	-47.34	-32.71	NaN
BRD-K62996583	lidoflazine	calcium channel antagonist	SCN1A, SCN3A, SLC29A1		-16.38	-35.43	73.14	-33.84	-60.91	-46.73	0	0	-16.38	0
BRD-A02481876	importazole	importin-beta transport receptor inhibitor	KPNB1		-16.47	-21.82	-87	-16.47	11.54	36.27	53.07	-36.3	10.97	-92.88
BRD-K73610817	BRD-K73610817	apoptosis protein inhibitor			-16.49	-53.93	43.61	0	-80.01	0	0	-32.98	-65.18	NaN
BRD-A62057054	MDL-11939	serotonin receptor antagonist	HTR2A, HTR2B, HTR2C		-16.53	-16.19	-19.49	21.42	-94.54	48.18	30.66	-16.87	-39.28	NaN
BRD-A30977374	nifedipine	calcium channel blocker, L-type calcium channel blocker	CACNA1C, CACNA1D, CACNA1S, CACNA2D1, CACNA1F, CACNA1H, CACNB2, CALM1, CYP3A5, GLRA1, GLRA3, GLRB, KCNA1, KCNA5, NR1I2, TRPM3		-16.53	-69.27	59.13	-23.42	0	-95.84	NaN	0	-16.53	NaN
BRD-K12762134	XAV-939	PARP inhibitor, TNKS inhibitor	TNKS, TNKS2		-16.54	38.33	-23.38	-28.88	-16.61	0	-56.87	-16.54	32.39	0
BRD-A17819071	gedunin	HSP inhibitor	HSP90AA1		-16.55	-16.17	27.58	-50.33	NaN	-70.63	-16.92	0	-63	51.95
BRD-A52530684	doxorubicin	topoisomerase inhibitor, DNA intercalating drug	TOP2A		-16.61	-67.38	-16.61	-82.83	0	-20.57	0	91.02	-78.06	0
BRD-K34157611	cimetidine	histamine receptor antagonist, histamine receptor inhibitor	HRH2, SLC29A4, SLC47A1, SLC47A2		-16.65	-16.65	36.38	-48.74	-37.74	0	-83.87	-71.55	31.06	96.02
BRD-A95445494	maackiain	interleukin synthesis inhibitor, sodium/glucose cotransporter inhibitor	SLC5A2		-16.65	-47.2	0	53.06	-63.31	-62.18	0	0	-16.65	-81.82
BRD-K93201660	ML-7	myosin light chain kinase inhibitor	MYLK		-16.65	-92.64	-16.65	-73.89	0	-42.63	-51.11	74.19	-15.44	81.56
BRD-A10969569	ambelline	plant alkaloid			-16.69	83.1	0	33.42	-72.47	63.86	-64.08	-33.39	-77.08	NaN
BRD-K78373679	RO-3306	CDK inhibitor	CDK1	CDK inhibitor	-16.7	-71.19	0	-33.4	0	0	0	-58.43	-63.2	NaN
BRD-K20152659	gamma-homolinolenic-acid	cholesterol inhibitor, platelet aggregation inhibitor, prostaglandin G/H synthase 1, prostanoid receptor stimulant	PTGS1, PTGS2		-16.71	0	-33.42	-68.8	-52.06	55.11	0	0	-34.91	NaN
BRD-K53737926	amitriptyline	norepinephrine inhibitor, serotonin receptor inhibitor, sigma receptor inhibitor	CHRM1, CHRM2, CHRM3, CHRM4, CHRM5, HRH1, HTR6, SLC6A2, SLC6A4, ADRA1A, ADRA1B, ADRA1D, ADRA2A, ADRB1, ADRB2, ADRB3, HRH2, HRH4, HTR1A, HTR1B, HTR1D, HTR2A, HTR2C, HTR7, KCNA1, KCND2, KCND3, KCNQ2, KCNQ3, NTRK1, NTRK2, OPRD1, OPRK1, OPRM1, SIGMAR1	Serotonin receptor antagonist	-16.96	8.16	-93.88	-73.67	-47.82	27.4	-16.96	0	-18.37	0
BRD-K24201553	SB-269970	serotonin receptor antagonist	HTR7		-17.01	-79.54	-26.62	41.8	-17.01	-87.82	24.4	-30.48	64.18	53.67
BRD-K60460488	nelfinavir	HIV protease inhibitor, proteasome inhibitor	CYP2C19, CYP3A5, CYP3A7	HIV protease inhibitor	-17.01	0	-24	-47.64	18.89	67.32	-69.37	-17.01	0	-61.23
BRD-K54210043	NS-1619	calcium channel activator, large conductance potassium channel activator	KCNMA1, KCNT1, KCNT2, KCNU1		-17.13	0	-40.19	-76.76	23.86	29.77	-17.13	-10.38	-37.61	-44.63
BRD-K46068882	eugenitol	androgen receptor (AR) inhibitor, free radical scavenger, monoamine oxidase inhibitor, quorum sensing signaling modulator	AR, MAOA		-17.13	-17.13	0	82.1	-81.95	92.23	-23.84	-72.68	67.02	-41.55
BRD-K08556791	ethoprop	acetylcholinesterase inhibitor	ACHE		-17.15	-94.81	-73.86	0	0	14.6	0	-34.29	-80.79	NaN
BRD-K39987650	bisacodyl	stimulant laxative			-17.3	-6.49	-60.37	0	-72.33	37.4	-37.16	-17.3	-83.99	34.5
BRD-K92870997	pterostilbene	cyclooxygenase inhibitor, FAAH inhibitor, MAP kinase inhibitor, PPAR receptor agonist	FAAH, PPARA, PTGS1, PTGS2		-17.3	60.09	-17.3	0	-58.05	-89.43	NaN	-39.35	22.95	NaN
BRD-A13122391	triptolide	RNA polymerase inhibitor	CYP2C19, RELA		-17.36	-59.22	-62.62	-61.67	0	-85.71	0	-17.36	0	0
BRD-K94512704	spiramide	dopamine receptor antagonist, serotonin receptor antagonist	DRD2, HTR1A, HTR2A, HTR2B, HTR2C	Serotonin receptor antagonist	-17.36	0	-80.16	-35.33	-17.36	27.37	-26.77	29.03	-9.7	-62.63
BRD-K26801045	pipamperone	dopamine receptor, dopamine receptor antagonist, serotonin receptor antagonist	DRD2, HTR2A, HRH1, HTR1A, HTR1B, HTR1D	Dopamine receptor antagonist	-17.36	35.94	9.07	-20.99	-91.96	-17.36	-19.29	-18.43	-10.17	0
BRD-K72420232	WZ-4002	EGFR inhibitor	EGFR, ERBB2	EGFR inhibitor	-17.36	-12.64	-37.07	-34.98	-36.62	16.33	0	-17.36	0	-86.42
BRD-K69688083	mestinon	cholinesterase inhibitor	ACHE, BCHE		-17.37	0	0	NaN	-62.92	-55.61	0	-48.13	-17.37	NaN
BRD-K12102668	nialamide	monoamine oxidase inhibitor	COMT, MAOA, MAOB		-17.41	3.36	-38.38	-55.87	-33.49	0	0	-82.07	-17.41	0
BRD-K14888893	minoxidil	antialopecia agent, ATP channel activator, ATP-sensitive potassium channel agonist, KATP activator, Kir6 channel (KATP) activator, polarization activator, renin secretion stimulant	KCNJ8, ABCC9, KCNJ1, KCNJ10, KCNJ11, PTGS1, REN		-17.42	-30.35	-47.88	-17.42	-14.95	-61.79	92.81	23.42	-8.53	-67.34
BRD-A52588987	SKF-83566	dopamine receptor antagonist	DRD1, DRD5		-17.49	-28.39	-47.59	-19.73	0	-15.26	-81.01	-5.34	44.03	NaN
BRD-K43764301	dexketoprofen	cyclooxygenase inhibitor	CXCR1, PTGS1, PTGS2, SLC5A8		-17.5	62.88	-21.36	-72.53	17.63	50.82	0	-37.35	-17.5	-42.09
BRD-K39733634	L-161982	prostanoid receptor antagonist, angiotensin receptor antagonist	PTGER4		-17.6	41.71	-74.44	-71.88	-17.6	29.65	-38.56	-68.4	-8.35	92.49
BRD-A32949107	MRS-1845	calcium channel blocker	ORAI1		-17.6	16.66	0	-42.11	-18.16	0	-17.6	0	-28.26	-44.84
BRD-K62858456	lomerizine	calcium channel antagonist, calcium channel blocker, P glycoprotein inhibitor	ABCB1, CACNA1B, SCN5A	Calcium channel blocker	-17.61	-15.92	-54.08	-17.61	-43.42	-84.48	NaN	0	-8.97	NaN
BRD-K53855319	SRT-1720	SIRT activator	SIRT1		-17.64	35.47	0	-12.96	90.86	-56.54	-78.88	-27.53	-17.64	-34.7
BRD-K02953697	naringin	cytochrome P450 inhibitor	SLCO1A2		-17.67	-68.55	-25.84	-26.13	88.88	-21.62	40.04	-13.72	88.19	NaN
BRD-A93477898	PETCM	caspase activator	CASP3		-17.74	-62.73	-52.12	-9.94	0	31.37	0	-25.54	-48.84	NaN
BRD-A57382968	piroxicam	cyclooxygenase inhibitor	PTGS2, PTGS1		-17.88	-18.73	-49.29	-17.88	-17.78	31.05	18.81	-65.56	-28.53	0
BRD-A11706664	triciribine	AKT inhibitor	AKT1, AKT2, AKT3		-17.88	-17.88	-34.91	0	-53.53	-51.39	74.31	0	-90.58	0
BRD-K63504947	semaxanib	VEGFR inhibitor, angiogenesis inhibitor, FLT3 inhibitor, hepatocyte growth factor receptor inhibitor, vascular endothelial growth factor receptor (VEGFR) inhibitor, VEGFR antagonist	KDR, FLT1, KIT, PDGFRB, FGFR1, FLT3, MET, PDGFRA, RET		-17.92	-38.68	-99.69	-38.09	0	-17.92	-67.34	0	22.57	0
BRD-K07303502	arachidonyl-trifluoro-methane	cytosolic phospholipase inhibitor	PLA2G4A		-17.93	-59.05	0	-17.93	-20.52	-80.6	0	-74.12	0	0
BRD-K03440695	boldine	acetylcholine receptor inhibitor, dopamine receptor antagonist	CHRNA4, CHRNB2, DRD1, DRD2		-17.96	0	-61.77	0	0	-70.38	-70.86	90.68	-17.96	-71.26
BRD-K43736954	cortisone	glucocorticoid receptor agonist	NR3C1		-17.99	-61.95	19.45	-17.99	-28.01	-42.69	16.29	-24.96	9.41	0
BRD-K13664374	dichloroacetic-acid	pyruvate dehydrogenase kinase inhibitor, pyruvate dehydrogenase stimulant	PDK1		-18.05	-18.05	4.54	-40.65	-71.68	0	NaN	-68.76	60.89	NaN
BRD-K30649484	mafenide	carbonic anhydrase inhibitor, unidentified pharmacological activity	CA6, CA12, CA14, CA2, CA4, CA9		-18.06	-18.06	-17.76	-37.05	10.41	0	58.95	-46.5	-29.56	-44.8
BRD-K80451230	zamifenacin	acetylcholine receptor antagonist	CHRM3		-18.07	-28.37	-78.24	-18.77	-17.38	-32.63	45.83	59.06	23.84	NaN
BRD-A21723284	naltriben	opioid receptor antagonist	OPRD1, OPRK1, OPRM1		-18.14	-30.77	-18.14	-24.36	-32.9	0	22.53	69.86	-74.83	94.85
BRD-K46384212	o-3M3FBS	phospholipase activator			-18.16	-40.22	-74.96	-25.14	44.93	60.34	-18.16	0	-22.89	0
BRD-K53123955	niridazole	oogenesis inhibitor, spermatogenesis inhibitor			-18.2	65.57	-61.53	-23.67	-36.47	-83.43	0	56.99	-12.74	NaN
BRD-K12994359	valdecoxib	cyclooxygenase inhibitor	PTGS2, CA12, CYP2C19		-18.24	-69.87	7.68	0	-10.61	-1.18	-18.24	-95.01	-24.47	-86.16
BRD-A83237092	fulvestrant	estrogen receptor antagonist, DNA directed DNA polymerase inhibitor, soluble epoxide hydrolase inhibitor	ESR1, EPHX2, ESR2, GPER1	Estrogen receptor antagonist	-18.29	23.11	NaN	43.41	-24.04	-12.54	-12.44	-27.84	-88.9	-61.55
BRD-A12560204	nitrendipine	calcium channel blocker, L-type calcium channel blocker	CACNA1C, CACNA1D, CACNA2D1, CACNA1H, CACNA1S, CACNA2D2, CACNB2, CACNG1, KCNN4	Calcium channel blocker	-18.3	-64.72	-18.3	32	0	-38	NaN	-34.17	18.15	NaN
BRD-A31159102	fluoxetine	selective serotonin reuptake inhibitor (SSRI), serotonin transporter (SERT) inhibitor, serotonin uptake inhibitor, Sodium Channel Blockers	SLC6A4, ANO1, CYP2C19, HTR2B		-18.4	-11.92	-95.04	-41.26	-1.9	36.22	16.19	-18.4	-19.85	-48.01
BRD-K09416995	lovastatin	HMGCR inhibitor	HMGCR, CYP3A5, HDAC2, ITGAL, NR1I2	HMGCR inhibitor	-18.53	-67.9	5.07	-69.59	-6.36	55.84	-18.53	-49.98	-28.07	0
BRD-K05181084	NGB-2904	dopamine receptor antagonist	DRD3		-18.54	7.96	67.44	0	-35.13	-42.68	-18.54	-49.15	-8.07	-65.69
BRD-K81528515	nilotinib	Bcr-Abl kinase inhibitor, Abl kinase inhibitor, discoidin domain containing receptor inhibitor, KIT inhibitor, PDGFR tyrosine kinase receptor inhibitor	ABL1, KIT, BCR, CYP2B6, CYP2C8, DDR1, DDR2, PDGFRA	FLT3 inhibitor	-18.56	0	-76.7	47.17	-74.97	-99.32	0	80.92	-23.77	-18.56
BRD-A78942461	ICI-118551	adrenergic receptor antagonist			-18.57	-9.97	-46.22	-27.17	-73.84	-44.86	0	-6.45	62.78	NaN
BRD-K85402309	dovitinib	EGFR inhibitor, FGFR inhibitor, FLT3 inhibitor, PDGFR tyrosine kinase receptor inhibitor, VEGFR inhibitor, angiogenesis inhibitor, FGFR antagonist, KIT inhibitor, VEGFR antagonist	EGFR, FGFR3, PDGFRB, CSF1R, FGFR1, FGFR2, FLT1, FLT3, FLT4, INSR, KDR, KIT, PDGFRA	EGFR inhibitor, FGFR inhibitor, VEGFR inhibitor	-18.62	-18.62	-48.4	-76.42	-25.62	98.58	0	0	48.45	-82.61
BRD-K87555556	amiodarone	acetylcholine receptor ligand, adrenergic receptor antagonist, ATP-sensitive potassium channel inhibitor, HCN (hyperpolarization activated cyclic nucleotide gated) channel modulator, polarization inhibitor, potassium channel antagonist, Sodium Channel Blockers, voltage-gated sodium channel blocker	KCNH2, ADRB1, CACNA1H, CACNA2D2, CHRM3, CYP2C8, KCNA7, SCN5A		-18.69	17.33	-4.03	-55.71	-33.35	67.2	-58.14	0	-51.4	NaN
BRD-K42500029	CGP-57380	MAP kinase inhibitor, MAPK-interacting kinase inhibitor	AURKB, LCK, MKNK1, MKNK2, SGK1		-18.71	0	0	-57.67	-66.81	-11.35	0	-52.42	-48.57	-18.71
BRD-K11107424	tiotidine	histamine receptor antagonist	HRH2		-18.74	0	-57.66	44.48	-68.06	-19.42	-51.06	78.13	-18.74	0
BRD-K49061529	BRD-K49061529	GABA benzodiazepine site receptor inverse agonist	GABRA1, GABRG2		-18.75	-85.7	41.29	-73.1	-47.9	-37.81	0	82.93	-18.75	0
BRD-A18579359	wiskostatin	neural Wiskott-Aldrich syndrome protein inhibitor	WAS, WASL		-18.82	-56.32	-20.5	0	-18.82	0	0	0	-25.17	-44.29
BRD-K13810148	givinostat	HDAC inhibitor, interleukin receptor antagonist, interleukin synthesis inhibitor, tumor necrosis factor receptor antagonist, tumor necrosis factor release inhibitor	HDAC2, HDAC1, HDAC3, HDAC4, HDAC5, HDAC6, HDAC7, HDAC8, HDAC9, IL1B, IL1R2, IL6R, TNF	HDAC inhibitor	-18.84	-37.68	64.66	-64.48	-38.16	-91.31	0	70.08	0	NaN
BRD-K32398298	alprazolam	GABA benzodiazepine site receptor agonist, benzodiazepine receptor agonist	GABRA1, GABRA2, GABRA3, GABRA5, CYP3A5, GABRA4, GABRA6, GABRB1, GABRB2, GABRB3, GABRD, GABRE, GABRG1, GABRG2, GABRG3, GABRP, GABRQ		-18.85	-38.95	24.42	92.46	-18.85	-48.32	NaN	0	-32.82	NaN
BRD-A04553218	chlorphenamine	histamine receptor antagonist	HRH1, SLC6A2, SLC6A3, SLC6A4		-18.96	-6.27	-63.45	69.98	-61.09	-19.48	-18.96	0	-4.43	-26.05
BRD-A79672927	tropicamide	acetylcholine receptor antagonist, anticholinergic	CHRM3, CHRM4, CHRM1, CHRM2		-18.98	-45.29	-19.29	-5.33	0	-87.28	-57.05	-18.66	31.84	NaN
BRD-K81029756	diltiazem	L-type calcium channel blocker, calcium channel antagonist, calcium channel blocker	CACNA1C, CACNA1S, CACNA2D1, CACNG1, CYP3A5, CYP3A7, HTR3A, KCNA5		-18.99	0	-77.06	0	19.88	-85.14	-44.65	-56.83	-18.99	0
BRD-A94297859	BRD-A94297859	XIAP inhibitor	XIAP		-19	79.71	-13.13	-56.65	-86.57	54.48	-30.97	-97.66	-19	0
BRD-K17561142	amiodarone	acetylcholine receptor ligand, adrenergic receptor antagonist, ATP-sensitive potassium channel inhibitor, HCN (hyperpolarization activated cyclic nucleotide gated) channel modulator, polarization inhibitor, potassium channel antagonist, Sodium Channel Blockers, voltage-gated sodium channel blocker	KCNH2, ADRB1, CACNA1H, CACNA2D2, CHRM3, CYP2C8, KCNA7, SCN5A		-19.05	-64.99	-5.52	-15.21	-65.22	0	55.73	-67.28	-19.05	-45.05
BRD-A96882008	L-732138	tachykinin antagonist	TACR1, TACR2		-19.07	-33.42	-44.89	0	-27.23	-45.22	-19.07	0	-15.93	57.37
BRD-K44067360	flufenamic-acid	calcium activated chloride channel inhibitor	AKR1C3, AR, PTGS1, PTGS2, ANO1, GJA1, GJA10, GJA3, GJA4, GJA5, GJA8, GJA9, GJB1, GJB2, GJB3, GJB4, GJB5, GJB6, GJB7, GJC1, GJC2, GJC3, GJD2, GJD3, GJD4, GJE1, PANX1, PANX2, PANX3, PKD2L1, TRPC5, TRPM2, TRPM5		-19.09	-19.09	0	-82.96	-27.71	-63.66	-19.55	0	23.51	0
BRD-A26334849	propafenone	antiarrhythmic medication, potassium channel blocker, voltage-gated sodium channel blocker	KCNH2, SCN5A, ADRB1, ADRB2, KCNA5, KCNK2, KCNK3		-19.11	6.68	-84.59	-23.82	10.43	49.04	-19.21	-19.11	-35.19	0
BRD-K97309399	thiothixene	dopamine receptor, dopamine receptor antagonist	HTR2A, DRD1, DRD2, HRH1	Dopamine receptor antagonist	-19.11	-19.11	-82.45	0	0	-14.42	-95.52	0	-99.21	-78.4
BRD-A66563878	medetomidine	adrenergic receptor agonist, MAP kinase inhibitor	ADRA2A, ADRA2B, ADRA2C, ADRA1A, ADRA1B, ADRA1D		-19.17	-18.59	-33.73	-19.75	-39.9	9.23	62.84	-27.81	-8.64	NaN
BRD-K67445247	flurofamide	bacterial urease inhibitor			-19.22	-78.2	-73.96	-40.33	-19.22	-31.76	56.49	34.17	-17.95	31.75
BRD-K63828191	raloxifene	estrogen receptor antagonist, selective estrogen receptor modulator (SERM), ALK expression enhancer, cholesterol inhibitor, endoglin expression enhancer, estrogen receptor agonist	ESR1, ESR2, ACVRL1, ENG	Estrogen receptor antagonist	-19.25	0	-26.92	0	-19.25	17.07	18.53	-20.39	-94.53	-26.81
BRD-K19284129	salvinorin-a	opioid receptor agonist	OPRK1, OPRD1, OPRM1		-19.25	-30.18	-17.01	76.79	-44.56	-29.88	-19.25	77.81	-41.46	80.33
BRD-A01320529	salmeterol	adrenergic receptor agonist	ADRB2	Beta-adrenergic receptor agonist	-19.42	-34.15	0	-17.44	-54.98	16.13	-24.93	-22.65	-19.42	0
BRD-A72758037	asiatic-acid	antioxidant and antiinflammatory agent	PYGM		-19.5	-19.5	40.24	39.71	-59.01	-75.33	-17.31	-79.67	20.97	-26.83
BRD-K33106058	cytarabine	antimetabolite, DNA polymerase inhibitor, DNA synthesis inhibitor, ribonucleotide reductase inhibitor	POLB, POLA1	Ribonucleotide reductase inhibitor	-19.5	-21.69	-59.22	-19.5	0	0	NaN	0	-62.75	NaN
BRD-A23683907	NAS-181	serotonin receptor antagonist	HTR1B		-19.54	-33.38	39.78	-35.72	-43.1	-61.8	41.16	63.97	-19.54	0
BRD-K84895041	BMY-45778	IP1 prostacyclin receptor agonist	PTGIR		-19.55	-84.03	67.91	-39.09	-59.5	-91.25	64.16	31.9	0	NaN
BRD-A71657825	2-(biphenyl-4-ylsulfonamido)pentanedioic-acid	matrix metalloprotease inhibitor	MMP13, MMP8, MMP9		-19.56	49.54	-39.12	-50.9	-48.8	0	-70.17	92.71	22.98	NaN
BRD-K70976396	cefoxitin	cell wall synthesis inhibitor			-19.6	54.02	0	-58.57	-70.59	0	-40.46	-39.2	4.53	NaN
BRD-A41301928	bongkrek-acid	mitochondrial ADP, ATP translocase inhibitor	SLC25A4		-19.6	-45.6	-19.6	26.57	-69.85	-58	-13.5	0	-18.43	-98.5
BRD-A44448661	pentobarbital	GABA receptor modulator	GABRA1, CHRNA4, CHRNA7, GABRA2, GABRA3, GABRA4, GABRA5, GABRA6, GABRB1, GABRB2, GABRB3, GABRD, GABRE, GABRG1, GABRG2, GABRG3, GABRP, GABRQ, GRIA2, GRIK2, GRIN1, GRIN2A, GRIN2B, GRIN2C, GRIN2D, GRIN3A, GRIN3B		-19.63	-7.21	-57.77	-20.51	-77.76	-50.01	0	-18.75	46.06	NaN
BRD-A89672324	CGP-55845	GABA receptor antagonist	GABBR1, GABBR2, KCTD12, KCTD16, KCTD8		-19.67	-20.36	-19.67	57.56	-61.36	-38.39	87.46	57.32	-12.41	-91.48
BRD-K15108141	gemcitabine	cell cycle inhibitor, DNA repair enzyme inhibitor, DNA synthesis inhibitor, pyrimidine antagonist, ribonucleoside reductase inhibitor, ribonucleotide reductase inhibitor	RRM1, CMPK1, RRM2, TYMS	Ribonucleotide reductase inhibitor	-19.69	-10.57	-95.95	-67.94	0	-21.69	-57.51	-19.69	0	0
[truncated: 847 more rows]
