# Supplementary material for: Connectivity Map Analysis Indicates PI3K/Akt/mTOR Inhibitors as Potential Anti-Hypoxia Drugs in Neuroblastoma
Source: Cancers (Basel). 2021 Jun 4;13(11):2809. doi: 10.3390/cancers13112809 (PMC8200206; doi:10.3390/cancers13112809)
Supplement: Supplementary file 1 [file cancers-13-02809-s001.zip › Supplementary Materials/Table S3.xlsx]

## Sheet: table4
Table S3 – Presence\absence of hypoxia-modulated genes in the Mohlin dataset
Up-regulated in UF NB-hopa			Down-regulated in UF NB-hopb
Gene symbolc	Gene named	Presence\absence in the Mohlin datasete	Gene symbolc	Gene named	Presence\absence in the Mohlin datasete
ALK	ALK receptor tyrosine kinase	Present	ARID1A	AT-rich interaction domain 1A	Present
AURKA	aurora kinase A	Present	CADM1	cell adhesion molecule 1	Present
BIRC5	baculoviral IAP repeat containing 5	Present	CAMTA1	calmodulin binding transcription activator 1	Present
BRCA1	BRCA1 DNA repair associated	Present	CCL19	C-C motif chemokine ligand 19	Present
BRCA2	BRCA2 DNA repair associated	Present	CCL2	C-C motif chemokine ligand 2	Present
CDK1	cyclin dependent kinase 1	Absent	CCR7	C-C motif chemokine receptor 7	Present
CDK2	cyclin dependent kinase 2	Present	CD226	CD226 molecule	Present
CHEK1	checkpoint kinase 1	Present	CD44	CD44 molecule (Indian blood group)	Present
CHEK2	checkpoint kinase 2	Present	CD9	CD9 molecule	Present
ERBB4	erb-b2 receptor tyrosine kinase 4	Present	CDH1	cadherin 1	Present
FEN1	flap structure-specific endonuclease 1	Present	CHD5	chromodomain helicase DNA binding protein 5	Present
GAPDH	glyceraldehyde-3-phosphate dehydrogenase	Present	CXCL12	C-X-C motif chemokine ligand 12	Present
HK2	hexokinase 2	Present	DNER	delta/notch like EGF repeat containing	Present
LDHA	lactate dehydrogenase A	Present	EPAS1	endothelial PAS domain protein 1	Present
LDHB	lactate dehydrogenase B	Present	ERBB3	erb-b2 receptor tyrosine kinase 3	Present
LIN28B	lin-28 homolog B	Present	L1CAM	L1 cell adhesion molecule	Present
LMO3	LIM domain only 3	Present	MYC	MYC proto-oncogene, bHLH transcription factor	Present
MYCN	MYCN proto-oncogene, bHLH transcription factor	Present	NRP1	neuropilin 1	Present
ODC1	ornithine decarboxylase 1	Present	NTRK1	neurotrophic receptor tyrosine kinase 1	Present
PCNA	proliferating cell nuclear antigen	Present	PTN	pleiotrophin	Present
PDK1	pyruvate dehydrogenase kinase 1	Present	SRCIN1	SRC kinase signaling inhibitor 1	Absent
PGK1	phosphoglycerate kinase 1	Present
PKM	pyruvate kinase M1/2	Absent
PLK4	polo like kinase 4	Present
PROM1	prominin 1	Absent
PVR	PVR cell adhesion molecule	Present
RAN	RAN, member RAS oncogene family	Present
RET	ret proto-oncogene	Present
SLC16A1	solute carrier family 16 member 1	Present
SLCO4A1	solute carrier organic anion transporter family member 4A1	Present
TERT	telomerase reverse transcriptase	Present
TP53	tumor protein p53	Absent
TPX2	TPX2 microtubule nucleation factor	Present
TWIST1	twist family bHLH transcription factor 1	Present
a Up-regulated genes in hypoxic\unfavorable NB primary tumors.
b Down-regulated genes in hypoxic\unfavorable NB primary tumors.
c Gene symbols were listed in alphabetic order.
d Name indicates the official name of the gene.
ePresence or absence of a gene symbol in the Mohlin dataset.
